# Supplementary material for: Functional and Topological Properties in Hepatocellular Carcinoma Transcriptome
Source: PLoS One. 2012 Apr 23;7(4):e35510. doi: 10.1371/journal.pone.0035510 (PMC3335123; doi:10.1371/journal.pone.0035510)
Supplement: Table S1 — Gene co-expression network in Hepatocellular Carcinoma. (XLS) [file pone.0035510.s003.xls]

## Sheet: hccnet.txt
Supplemental Table S1: Gene co-expression network in Hepatocellular carcinoma
GeneA	GeneB
ENSG00000004777	ENSG00000011332
ENSG00000011600	ENSG00000019582
ENSG00000011465	ENSG00000044524
ENSG00000020633	ENSG00000048740
ENSG00000059915	ENSG00000062524
ENSG00000059915	ENSG00000063245
ENSG00000062524	ENSG00000063245
ENSG00000012817	ENSG00000067048
ENSG00000011465	ENSG00000075884
ENSG00000043462	ENSG00000075884
ENSG00000020633	ENSG00000077984
ENSG00000079257	ENSG00000079931
ENSG00000043462	ENSG00000081237
ENSG00000026025	ENSG00000087245
ENSG00000079931	ENSG00000089472
ENSG00000087245	ENSG00000089472
ENSG00000088325	ENSG00000089685
ENSG00000071539	ENSG00000090889
ENSG00000072571	ENSG00000090889
ENSG00000089685	ENSG00000090889
ENSG00000026025	ENSG00000100097
ENSG00000004939	ENSG00000100146
ENSG00000063245	ENSG00000100151
ENSG00000073111	ENSG00000100297
ENSG00000066279	ENSG00000100526
ENSG00000080986	ENSG00000100526
ENSG00000088325	ENSG00000100526
ENSG00000089685	ENSG00000100526
ENSG00000090889	ENSG00000100526
ENSG00000083807	ENSG00000100889
ENSG00000100526	ENSG00000101003
ENSG00000011465	ENSG00000101955
ENSG00000099998	ENSG00000101955
ENSG00000043462	ENSG00000102879
ENSG00000011465	ENSG00000103196
ENSG00000087245	ENSG00000103196
ENSG00000101335	ENSG00000103196
ENSG00000101955	ENSG00000103196
ENSG00000089685	ENSG00000104147
ENSG00000064313	ENSG00000104412
ENSG00000104375	ENSG00000104412
ENSG00000079931	ENSG00000104435
ENSG00000023287	ENSG00000104442
ENSG00000104412	ENSG00000104442
ENSG00000089250	ENSG00000104888
ENSG00000102879	ENSG00000104894
ENSG00000083845	ENSG00000105193
ENSG00000105193	ENSG00000105202
ENSG00000062524	ENSG00000105227
ENSG00000099889	ENSG00000105227
ENSG00000104976	ENSG00000105327
ENSG00000002933	ENSG00000106565
ENSG00000011465	ENSG00000106624
ENSG00000079931	ENSG00000106624
ENSG00000089472	ENSG00000106624
ENSG00000101335	ENSG00000106624
ENSG00000103196	ENSG00000106624
ENSG00000011465	ENSG00000106819
ENSG00000044524	ENSG00000106819
ENSG00000106624	ENSG00000106819
ENSG00000099998	ENSG00000106991
ENSG00000101335	ENSG00000107317
ENSG00000103196	ENSG00000107317
ENSG00000106624	ENSG00000107317
ENSG00000011465	ENSG00000107562
ENSG00000101955	ENSG00000107562
ENSG00000062524	ENSG00000107859
ENSG00000026025	ENSG00000109099
ENSG00000038427	ENSG00000109099
ENSG00000079931	ENSG00000109099
ENSG00000087245	ENSG00000109099
ENSG00000089472	ENSG00000109099
ENSG00000101335	ENSG00000109099
ENSG00000103196	ENSG00000109099
ENSG00000104368	ENSG00000109099
ENSG00000106624	ENSG00000109099
ENSG00000106819	ENSG00000109099
ENSG00000082196	ENSG00000109205
ENSG00000080986	ENSG00000109805
ENSG00000011600	ENSG00000110079
ENSG00000110077	ENSG00000110079
ENSG00000021852	ENSG00000110169
ENSG00000106327	ENSG00000110169
ENSG00000043462	ENSG00000110324
ENSG00000048462	ENSG00000110777
ENSG00000101003	ENSG00000111247
ENSG00000104147	ENSG00000111247
ENSG00000089127	ENSG00000111331
ENSG00000101335	ENSG00000111341
ENSG00000106624	ENSG00000111341
ENSG00000106819	ENSG00000111341
ENSG00000109099	ENSG00000111341
ENSG00000011600	ENSG00000111348
ENSG00000019582	ENSG00000111348
ENSG00000043462	ENSG00000111348
ENSG00000075884	ENSG00000111348
ENSG00000081237	ENSG00000111348
ENSG00000102879	ENSG00000111348
ENSG00000103187	ENSG00000111348
ENSG00000110324	ENSG00000111348
ENSG00000026950	ENSG00000111801
ENSG00000080986	ENSG00000112742
ENSG00000088325	ENSG00000112742
ENSG00000089685	ENSG00000112742
ENSG00000101003	ENSG00000112742
ENSG00000104147	ENSG00000112742
ENSG00000011465	ENSG00000112936
ENSG00000101955	ENSG00000112936
ENSG00000103196	ENSG00000112936
ENSG00000106624	ENSG00000112936
ENSG00000106819	ENSG00000112936
ENSG00000072571	ENSG00000112984
ENSG00000089685	ENSG00000112984
ENSG00000090889	ENSG00000112984
ENSG00000100526	ENSG00000112984
ENSG00000020633	ENSG00000113088
ENSG00000077984	ENSG00000113088
ENSG00000026025	ENSG00000113140
ENSG00000107796	ENSG00000113140
ENSG00000111341	ENSG00000113140
ENSG00000020633	ENSG00000113263
ENSG00000048740	ENSG00000113263
ENSG00000077984	ENSG00000113263
ENSG00000104894	ENSG00000113263
ENSG00000079931	ENSG00000113657
ENSG00000113810	ENSG00000114346
ENSG00000062524	ENSG00000114349
ENSG00000020633	ENSG00000115165
ENSG00000048740	ENSG00000115165
ENSG00000081237	ENSG00000115165
ENSG00000110848	ENSG00000115165
ENSG00000113263	ENSG00000115165
ENSG00000079257	ENSG00000115252
ENSG00000079931	ENSG00000115252
ENSG00000104435	ENSG00000115252
ENSG00000106624	ENSG00000115252
ENSG00000087245	ENSG00000115380
ENSG00000089472	ENSG00000115380
ENSG00000104368	ENSG00000115380
ENSG00000106624	ENSG00000115380
ENSG00000106819	ENSG00000115380
ENSG00000109099	ENSG00000115380
ENSG00000111341	ENSG00000115380
ENSG00000108947	ENSG00000116218
ENSG00000113088	ENSG00000116824
ENSG00000043462	ENSG00000117091
ENSG00000075884	ENSG00000117091
ENSG00000077984	ENSG00000117091
ENSG00000081237	ENSG00000117091
ENSG00000104894	ENSG00000117091
ENSG00000111348	ENSG00000117091
ENSG00000113088	ENSG00000117091
ENSG00000115165	ENSG00000117091
ENSG00000116824	ENSG00000117091
ENSG00000047410	ENSG00000117523
ENSG00000109099	ENSG00000117525
ENSG00000025423	ENSG00000117601
ENSG00000080986	ENSG00000117632
ENSG00000089685	ENSG00000117650
ENSG00000090889	ENSG00000117650
ENSG00000100526	ENSG00000117650
ENSG00000104147	ENSG00000117650
ENSG00000011465	ENSG00000118004
ENSG00000112936	ENSG00000118004
ENSG00000066279	ENSG00000118193
ENSG00000100526	ENSG00000118193
ENSG00000117650	ENSG00000118193
ENSG00000069248	ENSG00000118873
ENSG00000067533	ENSG00000119285
ENSG00000035115	ENSG00000119888
ENSG00000104442	ENSG00000121022
ENSG00000043462	ENSG00000121281
ENSG00000090104	ENSG00000121966
ENSG00000116741	ENSG00000121966
ENSG00000109099	ENSG00000122176
ENSG00000004777	ENSG00000122180
ENSG00000062524	ENSG00000122180
ENSG00000100092	ENSG00000122180
ENSG00000105193	ENSG00000122406
ENSG00000043462	ENSG00000122862
ENSG00000081237	ENSG00000122862
ENSG00000090104	ENSG00000122862
ENSG00000110079	ENSG00000122862
ENSG00000111348	ENSG00000122862
ENSG00000116741	ENSG00000122862
ENSG00000076003	ENSG00000122952
ENSG00000101003	ENSG00000122952
ENSG00000088325	ENSG00000123485
ENSG00000125144	ENSG00000125148
ENSG00000059915	ENSG00000125878
ENSG00000063245	ENSG00000125878
ENSG00000101126	ENSG00000126261
ENSG00000080986	ENSG00000126787
ENSG00000089685	ENSG00000126787
ENSG00000100526	ENSG00000126787
ENSG00000104147	ENSG00000126787
ENSG00000109805	ENSG00000126787
ENSG00000112742	ENSG00000126787
ENSG00000117650	ENSG00000126787
ENSG00000118193	ENSG00000126787
ENSG00000121621	ENSG00000126787
ENSG00000011600	ENSG00000126860
ENSG00000081237	ENSG00000126860
ENSG00000115165	ENSG00000126860
ENSG00000122862	ENSG00000126860
ENSG00000126353	ENSG00000127152
ENSG00000011600	ENSG00000127951
ENSG00000043462	ENSG00000127951
ENSG00000122862	ENSG00000127951
ENSG00000043462	ENSG00000128340
ENSG00000102879	ENSG00000128340
ENSG00000104894	ENSG00000128340
ENSG00000111348	ENSG00000128340
ENSG00000117091	ENSG00000128340
ENSG00000126860	ENSG00000128340
ENSG00000062524	ENSG00000128802
ENSG00000122176	ENSG00000129009
ENSG00000079931	ENSG00000129038
ENSG00000089472	ENSG00000129038
ENSG00000106624	ENSG00000129038
ENSG00000115380	ENSG00000129038
ENSG00000012817	ENSG00000129824
ENSG00000067048	ENSG00000129824
ENSG00000122386	ENSG00000129932
ENSG00000113140	ENSG00000130635
ENSG00000129038	ENSG00000130635
ENSG00000043462	ENSG00000130755
ENSG00000075884	ENSG00000130755
ENSG00000081237	ENSG00000130755
ENSG00000111348	ENSG00000130755
ENSG00000126860	ENSG00000130755
ENSG00000007952	ENSG00000130758
ENSG00000028137	ENSG00000130775
ENSG00000043462	ENSG00000130775
ENSG00000110324	ENSG00000130775
ENSG00000066279	ENSG00000131747
ENSG00000080986	ENSG00000131747
ENSG00000089685	ENSG00000131747
ENSG00000100526	ENSG00000131747
ENSG00000101003	ENSG00000131747
ENSG00000104147	ENSG00000131747
ENSG00000109805	ENSG00000131747
ENSG00000111247	ENSG00000131747
ENSG00000112742	ENSG00000131747
ENSG00000117632	ENSG00000131747
ENSG00000117650	ENSG00000131747
ENSG00000118193	ENSG00000131747
ENSG00000121621	ENSG00000131747
ENSG00000122952	ENSG00000131747
ENSG00000126787	ENSG00000131747
ENSG00000130055	ENSG00000132297
ENSG00000108561	ENSG00000132388
ENSG00000110848	ENSG00000132465
ENSG00000059915	ENSG00000132535
ENSG00000063245	ENSG00000132535
ENSG00000105327	ENSG00000132535
ENSG00000122862	ENSG00000132965
ENSG00000126860	ENSG00000132965
ENSG00000128340	ENSG00000132965
ENSG00000133561	ENSG00000133574
ENSG00000040275	ENSG00000134057
ENSG00000072571	ENSG00000134057
ENSG00000080986	ENSG00000134057
ENSG00000088325	ENSG00000134057
ENSG00000089685	ENSG00000134057
ENSG00000100526	ENSG00000134057
ENSG00000101003	ENSG00000134057
ENSG00000112742	ENSG00000134057
ENSG00000114346	ENSG00000134057
ENSG00000117632	ENSG00000134057
ENSG00000117650	ENSG00000134057
ENSG00000121621	ENSG00000134057
ENSG00000126787	ENSG00000134057
ENSG00000131747	ENSG00000134057
ENSG00000111335	ENSG00000134321
ENSG00000011600	ENSG00000134516
ENSG00000043462	ENSG00000134516
ENSG00000075884	ENSG00000134516
ENSG00000111348	ENSG00000134516
ENSG00000126860	ENSG00000134516
ENSG00000130755	ENSG00000134516
ENSG00000011465	ENSG00000134853
ENSG00000101955	ENSG00000134853
ENSG00000103196	ENSG00000134853
ENSG00000026025	ENSG00000134871
ENSG00000113140	ENSG00000134871
ENSG00000104888	ENSG00000134940
ENSG00000115665	ENSG00000134940
ENSG00000111897	ENSG00000135535
ENSG00000115484	ENSG00000135624
ENSG00000047410	ENSG00000135837
ENSG00000117523	ENSG00000135837
ENSG00000011465	ENSG00000137077
ENSG00000075884	ENSG00000137077
ENSG00000103196	ENSG00000137077
ENSG00000106624	ENSG00000137077
ENSG00000107317	ENSG00000137077
ENSG00000112936	ENSG00000137077
ENSG00000089250	ENSG00000137440
ENSG00000060718	ENSG00000137573
ENSG00000133110	ENSG00000137573
ENSG00000123307	ENSG00000137634
ENSG00000134940	ENSG00000137634
ENSG00000112936	ENSG00000137726
ENSG00000011600	ENSG00000137752
ENSG00000126860	ENSG00000137752
ENSG00000066279	ENSG00000137804
ENSG00000100526	ENSG00000137804
ENSG00000101003	ENSG00000137804
ENSG00000112742	ENSG00000137804
ENSG00000118193	ENSG00000137804
ENSG00000122952	ENSG00000137804
ENSG00000126787	ENSG00000137804
ENSG00000131747	ENSG00000137804
ENSG00000134057	ENSG00000137804
ENSG00000080986	ENSG00000137807
ENSG00000126787	ENSG00000137807
ENSG00000129173	ENSG00000137807
ENSG00000131747	ENSG00000137807
ENSG00000111335	ENSG00000137959
ENSG00000134321	ENSG00000137959
ENSG00000111335	ENSG00000137965
ENSG00000137959	ENSG00000137965
ENSG00000099998	ENSG00000138080
ENSG00000106624	ENSG00000138080
ENSG00000026025	ENSG00000138119
ENSG00000109099	ENSG00000138119
ENSG00000112742	ENSG00000138160
ENSG00000112742	ENSG00000138180
ENSG00000138119	ENSG00000138185
ENSG00000110245	ENSG00000138207
ENSG00000115540	ENSG00000138385
ENSG00000111335	ENSG00000138642
ENSG00000134321	ENSG00000138642
ENSG00000137959	ENSG00000138642
ENSG00000137965	ENSG00000138642
ENSG00000011465	ENSG00000139329
ENSG00000079931	ENSG00000139329
ENSG00000087245	ENSG00000139329
ENSG00000106624	ENSG00000139329
ENSG00000106819	ENSG00000139329
ENSG00000107317	ENSG00000139329
ENSG00000109099	ENSG00000139329
ENSG00000111341	ENSG00000139329
ENSG00000112936	ENSG00000139329
ENSG00000115380	ENSG00000139329
ENSG00000043462	ENSG00000140030
ENSG00000081237	ENSG00000140030
ENSG00000115232	ENSG00000140030
ENSG00000011465	ENSG00000140092
ENSG00000050555	ENSG00000140092
ENSG00000099998	ENSG00000140092
ENSG00000101335	ENSG00000140092
ENSG00000101955	ENSG00000140092
ENSG00000103196	ENSG00000140092
ENSG00000106624	ENSG00000140092
ENSG00000106819	ENSG00000140092
ENSG00000112936	ENSG00000140092
ENSG00000137726	ENSG00000140092
ENSG00000139329	ENSG00000140092
ENSG00000122862	ENSG00000140575
ENSG00000101335	ENSG00000140682
ENSG00000103196	ENSG00000140682
ENSG00000111341	ENSG00000140937
ENSG00000119681	ENSG00000140937
ENSG00000087245	ENSG00000142173
ENSG00000099998	ENSG00000142173
ENSG00000101335	ENSG00000142173
ENSG00000103196	ENSG00000142173
ENSG00000138080	ENSG00000142173
ENSG00000140682	ENSG00000142173
ENSG00000126860	ENSG00000142227
ENSG00000128340	ENSG00000142227
ENSG00000132965	ENSG00000142227
ENSG00000135046	ENSG00000142227
ENSG00000105372	ENSG00000142534
ENSG00000004939	ENSG00000142609
ENSG00000089250	ENSG00000142609
ENSG00000104888	ENSG00000142609
ENSG00000109047	ENSG00000142609
ENSG00000111291	ENSG00000142609
ENSG00000123307	ENSG00000142609
ENSG00000071539	ENSG00000142945
ENSG00000088325	ENSG00000142945
ENSG00000089685	ENSG00000142945
ENSG00000090889	ENSG00000142945
ENSG00000123485	ENSG00000142945
ENSG00000011600	ENSG00000143119
ENSG00000043462	ENSG00000143119
ENSG00000081237	ENSG00000143119
ENSG00000104894	ENSG00000143119
ENSG00000110324	ENSG00000143119
ENSG00000111348	ENSG00000143119
ENSG00000114013	ENSG00000143119
ENSG00000115165	ENSG00000143119
ENSG00000117091	ENSG00000143119
ENSG00000122862	ENSG00000143119
ENSG00000126860	ENSG00000143119
ENSG00000128340	ENSG00000143119
ENSG00000130755	ENSG00000143119
ENSG00000132965	ENSG00000143119
ENSG00000137752	ENSG00000143119
ENSG00000140575	ENSG00000143119
ENSG00000075884	ENSG00000143196
ENSG00000137077	ENSG00000143196
ENSG00000066279	ENSG00000143476
ENSG00000100526	ENSG00000143476
ENSG00000101003	ENSG00000143476
ENSG00000118193	ENSG00000143476
ENSG00000122952	ENSG00000143476
ENSG00000131747	ENSG00000143476
ENSG00000137804	ENSG00000143476
ENSG00000143543	ENSG00000143575
ENSG00000104888	ENSG00000143858
ENSG00000130055	ENSG00000143858
ENSG00000132297	ENSG00000143858
ENSG00000004939	ENSG00000144671
ENSG00000089250	ENSG00000144671
ENSG00000063245	ENSG00000145384
ENSG00000101298	ENSG00000145384
ENSG00000125878	ENSG00000145384
ENSG00000080986	ENSG00000145386
ENSG00000089685	ENSG00000145386
ENSG00000100526	ENSG00000145386
ENSG00000101003	ENSG00000145386
ENSG00000104147	ENSG00000145386
ENSG00000111247	ENSG00000145386
ENSG00000112742	ENSG00000145386
ENSG00000117650	ENSG00000145386
ENSG00000122952	ENSG00000145386
ENSG00000126787	ENSG00000145386
ENSG00000131747	ENSG00000145386
ENSG00000134057	ENSG00000145386
ENSG00000081237	ENSG00000145649
ENSG00000113088	ENSG00000145649
ENSG00000115165	ENSG00000145649
ENSG00000117091	ENSG00000145649
ENSG00000128340	ENSG00000145649
ENSG00000130755	ENSG00000145649
ENSG00000143119	ENSG00000145649
ENSG00000142748	ENSG00000145708
ENSG00000143369	ENSG00000145824
ENSG00000112294	ENSG00000146085
ENSG00000104412	ENSG00000147601
ENSG00000104442	ENSG00000147601
ENSG00000121022	ENSG00000147601
ENSG00000064313	ENSG00000147669
ENSG00000104412	ENSG00000147669
ENSG00000104442	ENSG00000147669
ENSG00000120992	ENSG00000147669
ENSG00000121022	ENSG00000147669
ENSG00000008988	ENSG00000147677
ENSG00000104408	ENSG00000147677
ENSG00000088325	ENSG00000148773
ENSG00000090889	ENSG00000148773
ENSG00000123485	ENSG00000148773
ENSG00000126860	ENSG00000148908
ENSG00000137106	ENSG00000149124
ENSG00000105193	ENSG00000149273
ENSG00000104147	ENSG00000149554
ENSG00000126787	ENSG00000149554
ENSG00000026025	ENSG00000149591
ENSG00000101335	ENSG00000149591
ENSG00000103196	ENSG00000149591
ENSG00000106624	ENSG00000149591
ENSG00000107796	ENSG00000149591
ENSG00000109099	ENSG00000149591
ENSG00000111341	ENSG00000149591
ENSG00000140092	ENSG00000149591
ENSG00000116747	ENSG00000151414
ENSG00000004939	ENSG00000151704
ENSG00000130385	ENSG00000151704
ENSG00000143858	ENSG00000151704
ENSG00000089685	ENSG00000152253
ENSG00000126787	ENSG00000152253
ENSG00000131747	ENSG00000152253
ENSG00000020633	ENSG00000153563
ENSG00000077984	ENSG00000153563
ENSG00000064313	ENSG00000154582
ENSG00000104412	ENSG00000154582
ENSG00000104442	ENSG00000154582
ENSG00000121022	ENSG00000154582
ENSG00000147669	ENSG00000154582
ENSG00000103196	ENSG00000154734
ENSG00000082397	ENSG00000155307
ENSG00000122862	ENSG00000155307
ENSG00000126860	ENSG00000155307
ENSG00000143119	ENSG00000155307
ENSG00000011600	ENSG00000155659
ENSG00000110077	ENSG00000155659
ENSG00000110079	ENSG00000155659
ENSG00000048740	ENSG00000155926
ENSG00000113263	ENSG00000155926
ENSG00000115165	ENSG00000155926
ENSG00000122862	ENSG00000155926
ENSG00000130775	ENSG00000155926
ENSG00000101843	ENSG00000155959
ENSG00000064313	ENSG00000156469
ENSG00000104375	ENSG00000156469
ENSG00000104412	ENSG00000156469
ENSG00000147669	ENSG00000156469
ENSG00000008988	ENSG00000156482
ENSG00000104408	ENSG00000156482
ENSG00000147677	ENSG00000156482
ENSG00000089685	ENSG00000156970
ENSG00000101003	ENSG00000156970
ENSG00000104147	ENSG00000156970
ENSG00000112742	ENSG00000156970
ENSG00000112984	ENSG00000156970
ENSG00000117650	ENSG00000156970
ENSG00000118193	ENSG00000156970
ENSG00000121621	ENSG00000156970
ENSG00000121957	ENSG00000156970
ENSG00000122952	ENSG00000156970
ENSG00000126787	ENSG00000156970
ENSG00000129173	ENSG00000156970
ENSG00000131747	ENSG00000156970
ENSG00000134057	ENSG00000156970
ENSG00000137804	ENSG00000156970
ENSG00000138180	ENSG00000156970
ENSG00000145386	ENSG00000156970
ENSG00000088325	ENSG00000157456
ENSG00000100526	ENSG00000157456
ENSG00000101003	ENSG00000157456
ENSG00000112742	ENSG00000157456
ENSG00000112984	ENSG00000157456
ENSG00000117650	ENSG00000157456
ENSG00000118193	ENSG00000157456
ENSG00000122952	ENSG00000157456
ENSG00000126787	ENSG00000157456
ENSG00000131747	ENSG00000157456
ENSG00000134057	ENSG00000157456
ENSG00000137804	ENSG00000157456
ENSG00000156970	ENSG00000157456
ENSG00000111335	ENSG00000157601
ENSG00000126709	ENSG00000157601
ENSG00000123485	ENSG00000158402
ENSG00000142945	ENSG00000158402
ENSG00000134516	ENSG00000158714
ENSG00000011600	ENSG00000158869
ENSG00000101336	ENSG00000158869
ENSG00000110079	ENSG00000158869
ENSG00000114013	ENSG00000158869
ENSG00000155659	ENSG00000158869
ENSG00000132676	ENSG00000159377
ENSG00000143436	ENSG00000159377
ENSG00000004777	ENSG00000159409
ENSG00000062524	ENSG00000159409
ENSG00000100092	ENSG00000159409
ENSG00000104976	ENSG00000159409
ENSG00000122180	ENSG00000159409
ENSG00000059915	ENSG00000160051
ENSG00000063245	ENSG00000160051
ENSG00000125878	ENSG00000160051
ENSG00000011600	ENSG00000160255
ENSG00000019582	ENSG00000160255
ENSG00000043462	ENSG00000160255
ENSG00000110079	ENSG00000160255
ENSG00000110324	ENSG00000160255
ENSG00000111348	ENSG00000160255
ENSG00000126860	ENSG00000160255
ENSG00000128340	ENSG00000160255
ENSG00000143119	ENSG00000160255
ENSG00000155659	ENSG00000160255
ENSG00000158869	ENSG00000160255
ENSG00000142748	ENSG00000160339
ENSG00000021461	ENSG00000160868
ENSG00000102879	ENSG00000161570
ENSG00000113088	ENSG00000161570
ENSG00000115165	ENSG00000161570
ENSG00000117091	ENSG00000161570
ENSG00000128340	ENSG00000161570
ENSG00000145649	ENSG00000161570
ENSG00000080986	ENSG00000161800
ENSG00000112742	ENSG00000161800
ENSG00000117632	ENSG00000161800
ENSG00000122952	ENSG00000161800
ENSG00000131747	ENSG00000161800
ENSG00000134057	ENSG00000161800
ENSG00000136108	ENSG00000161800
ENSG00000137804	ENSG00000161800
ENSG00000145386	ENSG00000161800
ENSG00000011600	ENSG00000162511
ENSG00000019582	ENSG00000162511
ENSG00000081237	ENSG00000162511
ENSG00000110079	ENSG00000162511
ENSG00000110324	ENSG00000162511
ENSG00000111348	ENSG00000162511
ENSG00000122862	ENSG00000162511
ENSG00000126860	ENSG00000162511
ENSG00000127951	ENSG00000162511
ENSG00000132965	ENSG00000162511
ENSG00000143119	ENSG00000162511
ENSG00000148908	ENSG00000162511
ENSG00000155659	ENSG00000162511
ENSG00000158869	ENSG00000162511
ENSG00000160255	ENSG00000162511
ENSG00000122176	ENSG00000162576
ENSG00000162511	ENSG00000163191
ENSG00000137634	ENSG00000163206
ENSG00000143858	ENSG00000163206
ENSG00000151704	ENSG00000163207
ENSG00000142609	ENSG00000163218
ENSG00000117091	ENSG00000163219
ENSG00000130755	ENSG00000163219
ENSG00000026025	ENSG00000163359
ENSG00000087245	ENSG00000163359
ENSG00000103196	ENSG00000163359
ENSG00000109099	ENSG00000163359
ENSG00000111341	ENSG00000163359
ENSG00000113140	ENSG00000163359
ENSG00000115380	ENSG00000163359
ENSG00000134871	ENSG00000163359
ENSG00000139329	ENSG00000163359
ENSG00000132676	ENSG00000163468
ENSG00000143436	ENSG00000163468
ENSG00000153563	ENSG00000163519
ENSG00000140092	ENSG00000163531
ENSG00000135409	ENSG00000163914
ENSG00000137804	ENSG00000163918
ENSG00000080986	ENSG00000164109
ENSG00000114346	ENSG00000164109
ENSG00000126787	ENSG00000164109
ENSG00000134057	ENSG00000164109
ENSG00000138180	ENSG00000164109
ENSG00000145386	ENSG00000164109
ENSG00000061918	ENSG00000164116
ENSG00000145741	ENSG00000164346
ENSG00000164346	ENSG00000164587
ENSG00000040275	ENSG00000164611
ENSG00000072571	ENSG00000164611
ENSG00000088325	ENSG00000164611
ENSG00000089685	ENSG00000164611
ENSG00000090889	ENSG00000164611
ENSG00000100526	ENSG00000164611
ENSG00000112742	ENSG00000164611
ENSG00000112984	ENSG00000164611
ENSG00000122952	ENSG00000164611
ENSG00000123485	ENSG00000164611
ENSG00000131747	ENSG00000164611
ENSG00000134057	ENSG00000164611
ENSG00000137804	ENSG00000164611
ENSG00000138778	ENSG00000164611
ENSG00000148773	ENSG00000164611
ENSG00000156970	ENSG00000164611
ENSG00000157456	ENSG00000164611
ENSG00000107796	ENSG00000164692
ENSG00000113140	ENSG00000164692
ENSG00000130635	ENSG00000164692
ENSG00000154096	ENSG00000164692
ENSG00000104442	ENSG00000164754
ENSG00000147669	ENSG00000164754
ENSG00000011465	ENSG00000164949
ENSG00000026025	ENSG00000164949
ENSG00000075884	ENSG00000164949
ENSG00000079257	ENSG00000164949
ENSG00000087245	ENSG00000164949
ENSG00000103196	ENSG00000164949
ENSG00000106624	ENSG00000164949
ENSG00000106819	ENSG00000164949
ENSG00000108691	ENSG00000164949
ENSG00000109099	ENSG00000164949
ENSG00000111341	ENSG00000164949
ENSG00000115252	ENSG00000164949
ENSG00000115380	ENSG00000164949
ENSG00000139329	ENSG00000164949
ENSG00000089685	ENSG00000165304
ENSG00000100526	ENSG00000165304
ENSG00000101003	ENSG00000165304
ENSG00000112742	ENSG00000165304
ENSG00000112984	ENSG00000165304
ENSG00000117650	ENSG00000165304
ENSG00000126787	ENSG00000165304
ENSG00000129173	ENSG00000165304
ENSG00000131747	ENSG00000165304
ENSG00000134057	ENSG00000165304
ENSG00000137804	ENSG00000165304
ENSG00000156970	ENSG00000165304
ENSG00000157456	ENSG00000165304
ENSG00000164611	ENSG00000165304
ENSG00000104938	ENSG00000165682
ENSG00000142748	ENSG00000165682
ENSG00000145708	ENSG00000165682
ENSG00000160339	ENSG00000165682
ENSG00000106624	ENSG00000166147
ENSG00000109099	ENSG00000166147
ENSG00000111341	ENSG00000166147
ENSG00000113140	ENSG00000166147
ENSG00000115380	ENSG00000166147
ENSG00000129038	ENSG00000166147
ENSG00000130635	ENSG00000166147
ENSG00000163359	ENSG00000166147
ENSG00000164692	ENSG00000166147
ENSG00000011465	ENSG00000166482
ENSG00000099998	ENSG00000166482
ENSG00000101335	ENSG00000166482
ENSG00000101955	ENSG00000166482
ENSG00000103196	ENSG00000166482
ENSG00000106624	ENSG00000166482
ENSG00000106991	ENSG00000166482
ENSG00000112936	ENSG00000166482
ENSG00000122176	ENSG00000166482
ENSG00000137077	ENSG00000166482
ENSG00000138080	ENSG00000166482
ENSG00000140092	ENSG00000166482
ENSG00000143196	ENSG00000166482
ENSG00000149591	ENSG00000166482
ENSG00000163531	ENSG00000166482
ENSG00000101003	ENSG00000166803
ENSG00000122952	ENSG00000166803
ENSG00000131747	ENSG00000166803
ENSG00000137804	ENSG00000166803
ENSG00000143476	ENSG00000166803
ENSG00000157456	ENSG00000166803
ENSG00000164109	ENSG00000166803
ENSG00000106105	ENSG00000166986
ENSG00000116824	ENSG00000167286
ENSG00000117091	ENSG00000167286
ENSG00000063245	ENSG00000167395
ENSG00000104976	ENSG00000167395
ENSG00000105327	ENSG00000167395
ENSG00000125878	ENSG00000167395
ENSG00000123416	ENSG00000167552
ENSG00000123416	ENSG00000167553
ENSG00000167552	ENSG00000167553
ENSG00000043462	ENSG00000167601
ENSG00000075884	ENSG00000167601
ENSG00000122862	ENSG00000167601
ENSG00000126261	ENSG00000167635
ENSG00000035115	ENSG00000167642
ENSG00000119888	ENSG00000167642
ENSG00000089250	ENSG00000167759
ENSG00000142609	ENSG00000167759
ENSG00000088325	ENSG00000168078
ENSG00000089685	ENSG00000168078
ENSG00000090889	ENSG00000168078
ENSG00000126787	ENSG00000168078
ENSG00000131747	ENSG00000168078
ENSG00000134057	ENSG00000168078
ENSG00000145386	ENSG00000168078
ENSG00000156970	ENSG00000168078
ENSG00000164611	ENSG00000168078
ENSG00000165304	ENSG00000168078
ENSG00000109099	ENSG00000168461
ENSG00000140575	ENSG00000168461
ENSG00000142227	ENSG00000168461
ENSG00000094804	ENSG00000168496
ENSG00000113140	ENSG00000168542
ENSG00000115380	ENSG00000168542
ENSG00000130635	ENSG00000168542
ENSG00000139329	ENSG00000168542
ENSG00000164692	ENSG00000168542
ENSG00000166147	ENSG00000168542
ENSG00000048740	ENSG00000168685
ENSG00000113263	ENSG00000168685
ENSG00000137077	ENSG00000168685
ENSG00000023287	ENSG00000169139
ENSG00000138755	ENSG00000169245
ENSG00000011600	ENSG00000169413
ENSG00000019582	ENSG00000169413
ENSG00000043462	ENSG00000169413
ENSG00000110079	ENSG00000169413
ENSG00000111348	ENSG00000169413
ENSG00000122862	ENSG00000169413
ENSG00000126860	ENSG00000169413
ENSG00000129538	ENSG00000169413
ENSG00000130755	ENSG00000169413
ENSG00000134516	ENSG00000169413
ENSG00000137752	ENSG00000169413
ENSG00000143119	ENSG00000169413
ENSG00000148908	ENSG00000169413
ENSG00000160255	ENSG00000169413
ENSG00000162511	ENSG00000169413
ENSG00000163739	ENSG00000169429
ENSG00000009790	ENSG00000169442
ENSG00000113088	ENSG00000169442
ENSG00000116824	ENSG00000169442
ENSG00000117091	ENSG00000169442
ENSG00000145649	ENSG00000169442
ENSG00000163219	ENSG00000169442
ENSG00000059804	ENSG00000169508
ENSG00000123485	ENSG00000169679
ENSG00000142945	ENSG00000169679
ENSG00000125144	ENSG00000169715
ENSG00000125148	ENSG00000169715
ENSG00000083807	ENSG00000169738
ENSG00000137106	ENSG00000169738
ENSG00000149124	ENSG00000169738
ENSG00000151552	ENSG00000169738
ENSG00000011465	ENSG00000169946
ENSG00000075884	ENSG00000169946
ENSG00000101955	ENSG00000169946
ENSG00000103196	ENSG00000169946
ENSG00000106624	ENSG00000169946
ENSG00000106819	ENSG00000169946
ENSG00000109099	ENSG00000169946
ENSG00000112936	ENSG00000169946
ENSG00000118004	ENSG00000169946
ENSG00000122176	ENSG00000169946
ENSG00000140092	ENSG00000169946
ENSG00000166482	ENSG00000169946
ENSG00000080986	ENSG00000170312
ENSG00000089685	ENSG00000170312
ENSG00000100526	ENSG00000170312
ENSG00000101003	ENSG00000170312
ENSG00000112742	ENSG00000170312
ENSG00000112984	ENSG00000170312
ENSG00000117632	ENSG00000170312
ENSG00000117650	ENSG00000170312
ENSG00000118193	ENSG00000170312
ENSG00000122952	ENSG00000170312
ENSG00000126787	ENSG00000170312
ENSG00000131747	ENSG00000170312
ENSG00000134057	ENSG00000170312
ENSG00000137804	ENSG00000170312
ENSG00000138180	ENSG00000170312
ENSG00000143476	ENSG00000170312
ENSG00000145386	ENSG00000170312
ENSG00000156970	ENSG00000170312
ENSG00000157456	ENSG00000170312
ENSG00000161800	ENSG00000170312
ENSG00000164611	ENSG00000170312
ENSG00000165304	ENSG00000170312
ENSG00000166803	ENSG00000170312
ENSG00000168078	ENSG00000170312
ENSG00000128016	ENSG00000170345
ENSG00000111057	ENSG00000170421
ENSG00000116741	ENSG00000170525
ENSG00000143340	ENSG00000171201
ENSG00000164109	ENSG00000171241
ENSG00000043462	ENSG00000171522
ENSG00000111348	ENSG00000171522
ENSG00000171557	ENSG00000171560
ENSG00000105227	ENSG00000171611
ENSG00000080986	ENSG00000171848
ENSG00000100526	ENSG00000171848
ENSG00000101003	ENSG00000171848
ENSG00000112742	ENSG00000171848
ENSG00000122952	ENSG00000171848
ENSG00000126787	ENSG00000171848
ENSG00000131747	ENSG00000171848
ENSG00000134057	ENSG00000171848
ENSG00000137804	ENSG00000171848
ENSG00000143476	ENSG00000171848
ENSG00000145386	ENSG00000171848
ENSG00000157456	ENSG00000171848
ENSG00000161800	ENSG00000171848
ENSG00000164109	ENSG00000171848
ENSG00000164611	ENSG00000171848
ENSG00000165304	ENSG00000171848
ENSG00000166803	ENSG00000171848
ENSG00000168078	ENSG00000171848
ENSG00000170312	ENSG00000171848
ENSG00000011600	ENSG00000171860
ENSG00000110079	ENSG00000171860
ENSG00000126860	ENSG00000171860
ENSG00000121022	ENSG00000172172
ENSG00000147669	ENSG00000172172
ENSG00000154582	ENSG00000172172
ENSG00000106819	ENSG00000172201
ENSG00000114013	ENSG00000172243
ENSG00000122862	ENSG00000172243
ENSG00000126860	ENSG00000172243
ENSG00000140030	ENSG00000172243
ENSG00000160255	ENSG00000172243
ENSG00000169413	ENSG00000172243
ENSG00000020633	ENSG00000172575
ENSG00000048740	ENSG00000172575
ENSG00000113263	ENSG00000172575
ENSG00000116824	ENSG00000172575
ENSG00000145649	ENSG00000172575
ENSG00000161570	ENSG00000172575
ENSG00000169442	ENSG00000172575
ENSG00000101335	ENSG00000172638
ENSG00000106624	ENSG00000172638
ENSG00000122176	ENSG00000172638
ENSG00000138080	ENSG00000172638
ENSG00000140092	ENSG00000172638
ENSG00000142173	ENSG00000172638
ENSG00000162576	ENSG00000172638
ENSG00000166482	ENSG00000172638
ENSG00000107317	ENSG00000172724
ENSG00000137077	ENSG00000172724
ENSG00000140263	ENSG00000172955
ENSG00000059804	ENSG00000173262
ENSG00000152082	ENSG00000173272
ENSG00000011600	ENSG00000173369
ENSG00000110077	ENSG00000173369
ENSG00000110079	ENSG00000173369
ENSG00000143119	ENSG00000173369
ENSG00000155659	ENSG00000173369
ENSG00000158869	ENSG00000173369
ENSG00000160255	ENSG00000173369
ENSG00000162511	ENSG00000173369
ENSG00000011600	ENSG00000173372
ENSG00000110077	ENSG00000173372
ENSG00000110079	ENSG00000173372
ENSG00000122862	ENSG00000173372
ENSG00000127951	ENSG00000173372
ENSG00000143119	ENSG00000173372
ENSG00000155659	ENSG00000173372
ENSG00000160255	ENSG00000173372
ENSG00000162511	ENSG00000173372
ENSG00000173369	ENSG00000173372
ENSG00000099998	ENSG00000173918
ENSG00000020633	ENSG00000174946
ENSG00000048740	ENSG00000174946
ENSG00000077984	ENSG00000174946
ENSG00000113088	ENSG00000174946
ENSG00000113263	ENSG00000174946
ENSG00000153563	ENSG00000174946
ENSG00000172575	ENSG00000174946
ENSG00000088325	ENSG00000175063
ENSG00000089685	ENSG00000175063
ENSG00000090889	ENSG00000175063
ENSG00000123485	ENSG00000175063
ENSG00000138778	ENSG00000175063
ENSG00000142945	ENSG00000175063
ENSG00000148773	ENSG00000175063
ENSG00000164611	ENSG00000175063
ENSG00000092067	ENSG00000175084
ENSG00000124251	ENSG00000175564
ENSG00000103187	ENSG00000176788
ENSG00000076003	ENSG00000176890
ENSG00000026025	ENSG00000177469
ENSG00000087245	ENSG00000177469
ENSG00000109099	ENSG00000177469
ENSG00000142173	ENSG00000177469
ENSG00000110077	ENSG00000177575
ENSG00000110079	ENSG00000177575
ENSG00000155659	ENSG00000177575
ENSG00000173369	ENSG00000177575
ENSG00000173372	ENSG00000177575
ENSG00000105193	ENSG00000177600
ENSG00000105372	ENSG00000177600
ENSG00000149273	ENSG00000177600
ENSG00000143436	ENSG00000177855
ENSG00000108468	ENSG00000178691
ENSG00000075884	ENSG00000178695
ENSG00000109099	ENSG00000178695
ENSG00000111348	ENSG00000178695
ENSG00000139329	ENSG00000178695
ENSG00000168461	ENSG00000178695
ENSG00000169413	ENSG00000178695
ENSG00000135821	ENSG00000178723
ENSG00000103196	ENSG00000178726
ENSG00000154734	ENSG00000178726
ENSG00000075218	ENSG00000178999
ENSG00000104976	ENSG00000179142
ENSG00000105327	ENSG00000179142
ENSG00000145384	ENSG00000179142
ENSG00000159409	ENSG00000179142
ENSG00000167395	ENSG00000179142
ENSG00000178896	ENSG00000179950
ENSG00000106927	ENSG00000180210
ENSG00000109072	ENSG00000180210
ENSG00000059915	ENSG00000180264
ENSG00000063245	ENSG00000180264
ENSG00000101298	ENSG00000180264
ENSG00000125878	ENSG00000180264
ENSG00000145384	ENSG00000180264
ENSG00000160051	ENSG00000180264
ENSG00000165125	ENSG00000180264
ENSG00000167395	ENSG00000180264
ENSG00000043462	ENSG00000180353
ENSG00000081237	ENSG00000180353
ENSG00000103187	ENSG00000180353
ENSG00000111348	ENSG00000180353
ENSG00000122862	ENSG00000180353
ENSG00000130775	ENSG00000180353
ENSG00000143119	ENSG00000180353
ENSG00000155926	ENSG00000180353
ENSG00000160255	ENSG00000180353
ENSG00000162511	ENSG00000180353
ENSG00000169413	ENSG00000180353
ENSG00000173372	ENSG00000180353
ENSG00000178695	ENSG00000180353
ENSG00000011465	ENSG00000180447
ENSG00000103196	ENSG00000180447
ENSG00000106624	ENSG00000180447
ENSG00000112936	ENSG00000180447
ENSG00000137077	ENSG00000180447
ENSG00000166482	ENSG00000180447
ENSG00000169946	ENSG00000180447
ENSG00000172201	ENSG00000180447
ENSG00000158373	ENSG00000180573
ENSG00000159377	ENSG00000180764
ENSG00000171936	ENSG00000181072
ENSG00000106819	ENSG00000181104
ENSG00000138326	ENSG00000181524
ENSG00000149273	ENSG00000181524
ENSG00000159403	ENSG00000182326
ENSG00000011465	ENSG00000182492
ENSG00000099998	ENSG00000182492
ENSG00000101335	ENSG00000182492
ENSG00000101955	ENSG00000182492
ENSG00000106624	ENSG00000182492
ENSG00000112936	ENSG00000182492
ENSG00000134853	ENSG00000182492
ENSG00000138080	ENSG00000182492
ENSG00000140092	ENSG00000182492
ENSG00000142173	ENSG00000182492
ENSG00000162576	ENSG00000182492
ENSG00000166482	ENSG00000182492
ENSG00000172638	ENSG00000182492
ENSG00000011600	ENSG00000182578
ENSG00000019582	ENSG00000182578
ENSG00000043462	ENSG00000182578
ENSG00000110077	ENSG00000182578
ENSG00000110324	ENSG00000182578
ENSG00000122862	ENSG00000182578
ENSG00000127951	ENSG00000182578
ENSG00000130775	ENSG00000182578
ENSG00000155659	ENSG00000182578
ENSG00000158869	ENSG00000182578
ENSG00000160255	ENSG00000182578
ENSG00000162511	ENSG00000182578
ENSG00000169413	ENSG00000182578
ENSG00000173369	ENSG00000182578
ENSG00000173372	ENSG00000182578
ENSG00000180353	ENSG00000182578
ENSG00000020633	ENSG00000182866
ENSG00000077984	ENSG00000182866
ENSG00000113088	ENSG00000182866
ENSG00000113263	ENSG00000182866
ENSG00000116824	ENSG00000182866
ENSG00000117091	ENSG00000182866
ENSG00000139193	ENSG00000182866
ENSG00000153563	ENSG00000182866
ENSG00000161570	ENSG00000182866
ENSG00000172575	ENSG00000182866
ENSG00000181524	ENSG00000182899
ENSG00000158008	ENSG00000183473
ENSG00000151704	ENSG00000183668
ENSG00000026025	ENSG00000183722
ENSG00000061918	ENSG00000183722
ENSG00000079257	ENSG00000183722
ENSG00000081189	ENSG00000183722
ENSG00000087245	ENSG00000183722
ENSG00000101335	ENSG00000183722
ENSG00000103196	ENSG00000183722
ENSG00000106624	ENSG00000183722
ENSG00000106819	ENSG00000183722
ENSG00000109099	ENSG00000183722
ENSG00000111341	ENSG00000183722
ENSG00000113140	ENSG00000183722
ENSG00000139329	ENSG00000183722
ENSG00000149591	ENSG00000183722
ENSG00000163359	ENSG00000183722
ENSG00000164949	ENSG00000183722
ENSG00000166147	ENSG00000183722
ENSG00000172201	ENSG00000183722
ENSG00000181104	ENSG00000183722
ENSG00000143858	ENSG00000184166
ENSG00000151704	ENSG00000184166
ENSG00000069188	ENSG00000184702
ENSG00000073067	ENSG00000184702
ENSG00000092067	ENSG00000184702
ENSG00000122386	ENSG00000184702
ENSG00000129932	ENSG00000184702
ENSG00000130477	ENSG00000184702
ENSG00000130751	ENSG00000184702
ENSG00000133980	ENSG00000184702
ENSG00000175084	ENSG00000184702
ENSG00000105193	ENSG00000184779
ENSG00000142089	ENSG00000185201
ENSG00000138326	ENSG00000185641
ENSG00000043462	ENSG00000185862
ENSG00000081237	ENSG00000185862
ENSG00000111348	ENSG00000185862
ENSG00000115165	ENSG00000185862
ENSG00000117091	ENSG00000185862
ENSG00000121281	ENSG00000185862
ENSG00000122862	ENSG00000185862
ENSG00000126860	ENSG00000185862
ENSG00000128340	ENSG00000185862
ENSG00000130755	ENSG00000185862
ENSG00000134516	ENSG00000185862
ENSG00000140030	ENSG00000185862
ENSG00000143119	ENSG00000185862
ENSG00000145649	ENSG00000185862
ENSG00000160255	ENSG00000185862
ENSG00000161570	ENSG00000185862
ENSG00000162511	ENSG00000185862
ENSG00000180353	ENSG00000185862
ENSG00000038427	ENSG00000186340
ENSG00000115380	ENSG00000186340
ENSG00000119681	ENSG00000186340
ENSG00000130635	ENSG00000186340
ENSG00000164692	ENSG00000186340
ENSG00000166147	ENSG00000186340
ENSG00000168542	ENSG00000186340
ENSG00000111801	ENSG00000186470
ENSG00000186115	ENSG00000186529
ENSG00000063245	ENSG00000187066
ENSG00000092067	ENSG00000187066
ENSG00000122386	ENSG00000187066
ENSG00000160051	ENSG00000187066
ENSG00000175084	ENSG00000187066
ENSG00000184702	ENSG00000187066
ENSG00000125144	ENSG00000187193
ENSG00000125148	ENSG00000187193
ENSG00000169715	ENSG00000187193
ENSG00000113140	ENSG00000187498
ENSG00000134871	ENSG00000187498
ENSG00000164692	ENSG00000187498
ENSG00000126709	ENSG00000187608
ENSG00000020633	ENSG00000187764
ENSG00000172575	ENSG00000187764
ENSG00000106436	ENSG00000188037
ENSG00000114316	ENSG00000188315
ENSG00000172482	ENSG00000188338
ENSG00000122406	ENSG00000188846
ENSG00000181524	ENSG00000188846
ENSG00000184779	ENSG00000188846
ENSG00000146247	ENSG00000188994
ENSG00000181072	ENSG00000189108
ENSG00000137634	ENSG00000189433
ENSG00000144671	ENSG00000189433
ENSG00000151704	ENSG00000189433
ENSG00000158485	ENSG00000189433
ENSG00000162139	ENSG00000189433
ENSG00000171936	ENSG00000189433
ENSG00000181072	ENSG00000189433
ENSG00000189108	ENSG00000189433
ENSG00000129451	ENSG00000196090
ENSG00000151704	ENSG00000196115
ENSG00000183562	ENSG00000196115
ENSG00000142227	ENSG00000196154
ENSG00000166986	ENSG00000196305
ENSG00000011465	ENSG00000196569
ENSG00000050555	ENSG00000196569
ENSG00000106624	ENSG00000196569
ENSG00000106819	ENSG00000196569
ENSG00000112936	ENSG00000196569
ENSG00000139329	ENSG00000196569
ENSG00000140092	ENSG00000196569
ENSG00000163531	ENSG00000196569
ENSG00000166482	ENSG00000196569
ENSG00000169946	ENSG00000196569
ENSG00000175084	ENSG00000196585
ENSG00000184702	ENSG00000196585
ENSG00000187066	ENSG00000196585
ENSG00000081189	ENSG00000196628
ENSG00000113140	ENSG00000196628
ENSG00000163359	ENSG00000196628
ENSG00000183722	ENSG00000196628
ENSG00000179344	ENSG00000196735
ENSG00000101335	ENSG00000196924
ENSG00000142173	ENSG00000196924
ENSG00000142798	ENSG00000196924
ENSG00000177469	ENSG00000196924
ENSG00000100577	ENSG00000197114
ENSG00000063245	ENSG00000197146
ENSG00000145384	ENSG00000197146
ENSG00000180549	ENSG00000197146
ENSG00000163751	ENSG00000197253
ENSG00000172236	ENSG00000197253
ENSG00000059804	ENSG00000197405
ENSG00000155307	ENSG00000197405
ENSG00000158373	ENSG00000197459
ENSG00000168242	ENSG00000197459
ENSG00000180573	ENSG00000197459
ENSG00000158373	ENSG00000197697
ENSG00000168242	ENSG00000197697
ENSG00000180573	ENSG00000197697
ENSG00000197459	ENSG00000197697
ENSG00000158373	ENSG00000197846
ENSG00000168242	ENSG00000197846
ENSG00000180573	ENSG00000197846
ENSG00000197459	ENSG00000197846
ENSG00000197697	ENSG00000197846
ENSG00000187066	ENSG00000197901
ENSG00000196585	ENSG00000197901
ENSG00000197459	ENSG00000197903
ENSG00000197697	ENSG00000197903
ENSG00000197846	ENSG00000197903
ENSG00000168461	ENSG00000197956
ENSG00000188229	ENSG00000198211
ENSG00000088832	ENSG00000198225
ENSG00000125144	ENSG00000198417
ENSG00000125148	ENSG00000198417
ENSG00000169715	ENSG00000198417
ENSG00000187193	ENSG00000198417
ENSG00000106624	ENSG00000198542
ENSG00000129038	ENSG00000198542
ENSG00000140937	ENSG00000198542
ENSG00000078319	ENSG00000198632
ENSG00000119711	ENSG00000198671
ENSG00000012817	ENSG00000198692
ENSG00000067048	ENSG00000198692
ENSG00000129824	ENSG00000198692
ENSG00000008282	ENSG00000198898
ENSG00000066279	ENSG00000198901
ENSG00000080986	ENSG00000198901
ENSG00000089685	ENSG00000198901
ENSG00000090889	ENSG00000198901
ENSG00000100526	ENSG00000198901
ENSG00000101003	ENSG00000198901
ENSG00000104147	ENSG00000198901
ENSG00000112742	ENSG00000198901
ENSG00000117650	ENSG00000198901
ENSG00000118193	ENSG00000198901
ENSG00000122952	ENSG00000198901
ENSG00000126787	ENSG00000198901
ENSG00000131747	ENSG00000198901
ENSG00000134057	ENSG00000198901
ENSG00000137804	ENSG00000198901
ENSG00000138160	ENSG00000198901
ENSG00000143476	ENSG00000198901
ENSG00000145386	ENSG00000198901
ENSG00000156970	ENSG00000198901
ENSG00000157456	ENSG00000198901
ENSG00000164611	ENSG00000198901
ENSG00000165304	ENSG00000198901
ENSG00000166803	ENSG00000198901
ENSG00000168078	ENSG00000198901
ENSG00000170312	ENSG00000198901
ENSG00000171848	ENSG00000198901
ENSG00000133112	ENSG00000199477
ENSG00000200879	ENSG00000202252
ENSG00000158869	ENSG00000203747
ENSG00000169738	ENSG00000203896
ENSG00000162706	ENSG00000203926
ENSG00000137154	ENSG00000204196
ENSG00000144035	ENSG00000204872
ENSG00000129277	ENSG00000205021
ENSG00000125144	ENSG00000205358
ENSG00000125148	ENSG00000205358
ENSG00000169715	ENSG00000205358
ENSG00000187193	ENSG00000205358
ENSG00000198417	ENSG00000205358
ENSG00000125144	ENSG00000205364
ENSG00000169715	ENSG00000205364
ENSG00000198417	ENSG00000205364
ENSG00000205358	ENSG00000205364
ENSG00000138772	ENSG00000205595
ENSG00000182583	ENSG00000205642
ENSG00000130383	ENSG00000205923
ENSG00000184702	ENSG00000205923
ENSG00000197901	ENSG00000205923
ENSG00000167244	ENSG00000207805
ENSG00000048462	ENSG00000211598
ENSG00000110777	ENSG00000211598
ENSG00000170476	ENSG00000211598
ENSG00000048462	ENSG00000211659
ENSG00000110777	ENSG00000211659
ENSG00000211598	ENSG00000211659
ENSG00000048462	ENSG00000211663
ENSG00000170476	ENSG00000211663
ENSG00000211659	ENSG00000211663
ENSG00000048462	ENSG00000211671
ENSG00000110777	ENSG00000211671
ENSG00000132465	ENSG00000211671
ENSG00000139193	ENSG00000211671
ENSG00000170476	ENSG00000211671
ENSG00000211598	ENSG00000211671
ENSG00000211659	ENSG00000211671
ENSG00000211663	ENSG00000211671
ENSG00000102879	ENSG00000211772
ENSG00000111348	ENSG00000211772
ENSG00000113088	ENSG00000211772
ENSG00000113263	ENSG00000211772
ENSG00000115165	ENSG00000211772
ENSG00000116824	ENSG00000211772
ENSG00000117091	ENSG00000211772
ENSG00000145649	ENSG00000211772
ENSG00000161570	ENSG00000211772
ENSG00000167286	ENSG00000211772
ENSG00000169442	ENSG00000211772
ENSG00000172575	ENSG00000211772
ENSG00000182866	ENSG00000211772
ENSG00000189108	ENSG00000211795
ENSG00000132465	ENSG00000211895
ENSG00000110777	ENSG00000211934
ENSG00000211598	ENSG00000211934
ENSG00000211659	ENSG00000211934
ENSG00000211671	ENSG00000211934
ENSG00000110777	ENSG00000211938
ENSG00000132465	ENSG00000211938
ENSG00000139193	ENSG00000211938
ENSG00000211598	ENSG00000211938
ENSG00000211659	ENSG00000211938
ENSG00000211663	ENSG00000211938
ENSG00000211671	ENSG00000211938
ENSG00000211934	ENSG00000211938
ENSG00000048462	ENSG00000211940
ENSG00000110777	ENSG00000211940
ENSG00000139193	ENSG00000211940
ENSG00000211598	ENSG00000211940
ENSG00000211659	ENSG00000211940
ENSG00000211663	ENSG00000211940
ENSG00000211671	ENSG00000211940
ENSG00000211934	ENSG00000211940
ENSG00000211938	ENSG00000211940
ENSG00000211598	ENSG00000211946
ENSG00000211938	ENSG00000211946
ENSG00000211940	ENSG00000211946
ENSG00000211598	ENSG00000211947
ENSG00000211671	ENSG00000211947
ENSG00000211934	ENSG00000211947
ENSG00000211940	ENSG00000211947
ENSG00000211946	ENSG00000211947
ENSG00000139193	ENSG00000211949
ENSG00000211671	ENSG00000211949
ENSG00000211938	ENSG00000211949
ENSG00000211940	ENSG00000211949
ENSG00000211946	ENSG00000211949
ENSG00000170476	ENSG00000211955
ENSG00000110777	ENSG00000211956
ENSG00000211598	ENSG00000211956
ENSG00000211659	ENSG00000211956
ENSG00000211663	ENSG00000211956
ENSG00000211671	ENSG00000211956
ENSG00000211934	ENSG00000211956
ENSG00000211938	ENSG00000211956
ENSG00000211940	ENSG00000211956
ENSG00000211949	ENSG00000211956
ENSG00000110777	ENSG00000211973
ENSG00000211598	ENSG00000211973
ENSG00000211659	ENSG00000211973
ENSG00000211671	ENSG00000211973
ENSG00000211934	ENSG00000211973
ENSG00000211938	ENSG00000211973
ENSG00000211940	ENSG00000211973
ENSG00000211946	ENSG00000211973
ENSG00000211947	ENSG00000211973
ENSG00000211956	ENSG00000211973
ENSG00000111358	ENSG00000213020
ENSG00000168118	ENSG00000213029
ENSG00000122386	ENSG00000213030
ENSG00000160051	ENSG00000213030
ENSG00000184702	ENSG00000213030
ENSG00000196585	ENSG00000213030
ENSG00000105193	ENSG00000213326
ENSG00000149273	ENSG00000213326
ENSG00000181524	ENSG00000213326
ENSG00000188846	ENSG00000213326
ENSG00000122406	ENSG00000213579
ENSG00000075884	ENSG00000213626
ENSG00000106624	ENSG00000213626
ENSG00000183722	ENSG00000213626
ENSG00000197165	ENSG00000213648
ENSG00000213326	ENSG00000213741
ENSG00000077984	ENSG00000213809
ENSG00000113088	ENSG00000213809
ENSG00000063245	ENSG00000213906
ENSG00000105327	ENSG00000213906
ENSG00000132535	ENSG00000213906
ENSG00000157601	ENSG00000213928
ENSG00000160862	ENSG00000214313
ENSG00000092067	ENSG00000214655
ENSG00000099822	ENSG00000214655
ENSG00000106436	ENSG00000214655
ENSG00000122386	ENSG00000214655
ENSG00000128274	ENSG00000214655
ENSG00000130477	ENSG00000214655
ENSG00000133980	ENSG00000214655
ENSG00000175084	ENSG00000214655
ENSG00000184702	ENSG00000214655
ENSG00000187066	ENSG00000214655
ENSG00000196585	ENSG00000214655
ENSG00000205923	ENSG00000214655
ENSG00000213030	ENSG00000214655
ENSG00000124733	ENSG00000214736
ENSG00000189403	ENSG00000214821
ENSG00000167526	ENSG00000215030
ENSG00000182670	ENSG00000215105
ENSG00000183473	ENSG00000215182
ENSG00000073067	ENSG00000215211
ENSG00000184702	ENSG00000215211
ENSG00000214655	ENSG00000215211
ENSG00000086065	ENSG00000215284
ENSG00000062524	ENSG00000215612
ENSG00000063245	ENSG00000215612
ENSG00000099889	ENSG00000215612
ENSG00000159409	ENSG00000215612
ENSG00000171611	ENSG00000215612
ENSG00000180549	ENSG00000215612
ENSG00000099998	ENSG00000215616
ENSG00000166482	ENSG00000215616
ENSG00000132507	ENSG00000216238
ENSG00000164924	ENSG00000217624
ENSG00000184779	ENSG00000218175
ENSG00000172809	ENSG00000218227
ENSG00000196531	ENSG00000218227
ENSG00000177600	ENSG00000218426
ENSG00000180581	ENSG00000219201
ENSG00000142609	ENSG00000219435
ENSG00000184779	ENSG00000219747
ENSG00000188846	ENSG00000219747
ENSG00000213326	ENSG00000219747
ENSG00000218227	ENSG00000219747
ENSG00000213401	ENSG00000221867
ENSG00000106436	ENSG00000222039
ENSG00000175084	ENSG00000222039
ENSG00000213030	ENSG00000222039
ENSG00000159409	ENSG00000223503
ENSG00000048462	ENSG00000224373
ENSG00000110777	ENSG00000224373
ENSG00000115165	ENSG00000224373
ENSG00000132465	ENSG00000224373
ENSG00000139193	ENSG00000224373
ENSG00000211598	ENSG00000224373
ENSG00000211659	ENSG00000224373
ENSG00000211663	ENSG00000224373
ENSG00000211671	ENSG00000224373
ENSG00000211934	ENSG00000224373
ENSG00000211938	ENSG00000224373
ENSG00000211940	ENSG00000224373
ENSG00000211956	ENSG00000224373
ENSG00000211973	ENSG00000224373
ENSG00000185641	ENSG00000224631
ENSG00000211669	ENSG00000224759
ENSG00000211671	ENSG00000224759
ENSG00000211772	ENSG00000224759
ENSG00000211938	ENSG00000224759
ENSG00000211940	ENSG00000224759
ENSG00000211947	ENSG00000224759
ENSG00000211949	ENSG00000224759
ENSG00000211956	ENSG00000224759
ENSG00000211973	ENSG00000224759
ENSG00000224373	ENSG00000224759
ENSG00000188846	ENSG00000224858
ENSG00000213579	ENSG00000224858
ENSG00000219747	ENSG00000224858
ENSG00000059915	ENSG00000224911
ENSG00000063245	ENSG00000224911
ENSG00000122386	ENSG00000224911
ENSG00000125878	ENSG00000224911
ENSG00000132535	ENSG00000224911
ENSG00000145384	ENSG00000224911
ENSG00000160051	ENSG00000224911
ENSG00000165125	ENSG00000224911
ENSG00000167395	ENSG00000224911
ENSG00000180264	ENSG00000224911
ENSG00000184702	ENSG00000224911
ENSG00000187066	ENSG00000224911
ENSG00000213030	ENSG00000224911
ENSG00000214655	ENSG00000224911
ENSG00000209482	ENSG00000225093
ENSG00000138385	ENSG00000225137
ENSG00000117228	ENSG00000225492
ENSG00000135486	ENSG00000225695
ENSG00000224837	ENSG00000226040
ENSG00000122406	ENSG00000226360
ENSG00000138326	ENSG00000226360
ENSG00000164587	ENSG00000226360
ENSG00000196531	ENSG00000226360
ENSG00000224858	ENSG00000226360
ENSG00000105193	ENSG00000226525
ENSG00000198034	ENSG00000226948
ENSG00000011600	ENSG00000228080
ENSG00000019582	ENSG00000228080
ENSG00000081237	ENSG00000228080
ENSG00000111348	ENSG00000228080
ENSG00000126860	ENSG00000228080
ENSG00000137752	ENSG00000228080
ENSG00000143119	ENSG00000228080
ENSG00000160255	ENSG00000228080
ENSG00000162511	ENSG00000228080
ENSG00000169413	ENSG00000228080
ENSG00000179344	ENSG00000228080
ENSG00000182578	ENSG00000228080
ENSG00000106804	ENSG00000228278
ENSG00000110777	ENSG00000228315
ENSG00000132465	ENSG00000228315
ENSG00000211598	ENSG00000228315
ENSG00000211659	ENSG00000228315
ENSG00000211663	ENSG00000228315
ENSG00000211669	ENSG00000228315
ENSG00000211671	ENSG00000228315
ENSG00000211934	ENSG00000228315
ENSG00000211938	ENSG00000228315
ENSG00000211940	ENSG00000228315
ENSG00000211947	ENSG00000228315
ENSG00000211949	ENSG00000228315
ENSG00000211956	ENSG00000228315
ENSG00000211973	ENSG00000228315
ENSG00000224373	ENSG00000228315
ENSG00000224759	ENSG00000228315
ENSG00000122406	ENSG00000228929
ENSG00000177600	ENSG00000228929
ENSG00000181524	ENSG00000228929
ENSG00000218426	ENSG00000228929
ENSG00000200879	ENSG00000229091
ENSG00000213553	ENSG00000229119
ENSG00000187066	ENSG00000229150
ENSG00000214655	ENSG00000229150
ENSG00000228278	ENSG00000229314
ENSG00000019582	ENSG00000229391
ENSG00000228080	ENSG00000229391
ENSG00000174373	ENSG00000229419
ENSG00000188846	ENSG00000229638
ENSG00000105835	ENSG00000229644
ENSG00000129824	ENSG00000229807
ENSG00000217624	ENSG00000229932
ENSG00000188846	ENSG00000230207
ENSG00000229638	ENSG00000230207
ENSG00000145741	ENSG00000230629
ENSG00000164346	ENSG00000230629
ENSG00000164587	ENSG00000230629
ENSG00000151846	ENSG00000230673
ENSG00000048462	ENSG00000231292
ENSG00000110777	ENSG00000231292
ENSG00000132465	ENSG00000231292
ENSG00000211598	ENSG00000231292
ENSG00000211659	ENSG00000231292
ENSG00000211663	ENSG00000231292
ENSG00000211669	ENSG00000231292
ENSG00000211671	ENSG00000231292
ENSG00000211934	ENSG00000231292
ENSG00000211938	ENSG00000231292
ENSG00000211940	ENSG00000231292
ENSG00000211946	ENSG00000231292
ENSG00000211947	ENSG00000231292
ENSG00000211949	ENSG00000231292
ENSG00000211956	ENSG00000231292
ENSG00000211973	ENSG00000231292
ENSG00000224373	ENSG00000231292
ENSG00000224759	ENSG00000231292
ENSG00000228315	ENSG00000231292
ENSG00000213063	ENSG00000231369
ENSG00000117091	ENSG00000231486
ENSG00000132465	ENSG00000231486
ENSG00000211669	ENSG00000231486
ENSG00000211671	ENSG00000231486
ENSG00000211772	ENSG00000231486
ENSG00000211895	ENSG00000231486
ENSG00000211938	ENSG00000231486
ENSG00000211947	ENSG00000231486
ENSG00000211949	ENSG00000231486
ENSG00000211973	ENSG00000231486
ENSG00000224373	ENSG00000231486
ENSG00000224759	ENSG00000231486
ENSG00000228315	ENSG00000231486
ENSG00000231292	ENSG00000231486
ENSG00000130055	ENSG00000231624
ENSG00000132975	ENSG00000231624
ENSG00000137440	ENSG00000231624
ENSG00000169884	ENSG00000231624
ENSG00000182718	ENSG00000231991
ENSG00000137154	ENSG00000232176
ENSG00000204196	ENSG00000232176
ENSG00000224858	ENSG00000232176
ENSG00000184779	ENSG00000232341
ENSG00000188846	ENSG00000232341
ENSG00000230207	ENSG00000232341
ENSG00000105193	ENSG00000232472
ENSG00000122406	ENSG00000232472
ENSG00000226525	ENSG00000232472
ENSG00000209482	ENSG00000232573
ENSG00000225093	ENSG00000232573
ENSG00000011009	ENSG00000232639
ENSG00000137154	ENSG00000232733
ENSG00000204196	ENSG00000232733
ENSG00000219747	ENSG00000232733
ENSG00000232176	ENSG00000232733
ENSG00000119729	ENSG00000232742
ENSG00000230756	ENSG00000232742
ENSG00000011600	ENSG00000233209
ENSG00000019582	ENSG00000233209
ENSG00000137752	ENSG00000233209
ENSG00000143119	ENSG00000233209
ENSG00000162511	ENSG00000233209
ENSG00000228080	ENSG00000233209
ENSG00000229391	ENSG00000233209
ENSG00000143222	ENSG00000233270
ENSG00000143436	ENSG00000233270
ENSG00000143771	ENSG00000233270
ENSG00000163468	ENSG00000233270
ENSG00000077809	ENSG00000233369
ENSG00000162433	ENSG00000233381
ENSG00000218426	ENSG00000233426
ENSG00000078319	ENSG00000233448
ENSG00000127957	ENSG00000233448
ENSG00000198632	ENSG00000233448
ENSG00000104888	ENSG00000233816
ENSG00000143858	ENSG00000233816
ENSG00000122406	ENSG00000234009
ENSG00000232341	ENSG00000234009
ENSG00000158373	ENSG00000234289
ENSG00000168242	ENSG00000234289
ENSG00000197459	ENSG00000234289
ENSG00000197697	ENSG00000234289
ENSG00000197846	ENSG00000234289
ENSG00000197903	ENSG00000234289
ENSG00000228315	ENSG00000234353
ENSG00000175029	ENSG00000234383
ENSG00000216238	ENSG00000234743
ENSG00000233841	ENSG00000234745
ENSG00000011600	ENSG00000234794
ENSG00000019582	ENSG00000234794
ENSG00000043462	ENSG00000234794
ENSG00000081237	ENSG00000234794
ENSG00000122862	ENSG00000234794
ENSG00000137752	ENSG00000234794
ENSG00000143119	ENSG00000234794
ENSG00000160255	ENSG00000234794
ENSG00000162511	ENSG00000234794
ENSG00000169413	ENSG00000234794
ENSG00000182578	ENSG00000234794
ENSG00000228080	ENSG00000234794
ENSG00000229391	ENSG00000234794
ENSG00000233209	ENSG00000234794
ENSG00000011600	ENSG00000234957
ENSG00000019582	ENSG00000234957
ENSG00000081237	ENSG00000234957
ENSG00000111348	ENSG00000234957
ENSG00000126860	ENSG00000234957
ENSG00000137752	ENSG00000234957
ENSG00000143119	ENSG00000234957
ENSG00000160255	ENSG00000234957
ENSG00000162511	ENSG00000234957
ENSG00000169413	ENSG00000234957
ENSG00000228080	ENSG00000234957
ENSG00000229391	ENSG00000234957
ENSG00000233209	ENSG00000234957
ENSG00000234794	ENSG00000234957
ENSG00000233841	ENSG00000235657
ENSG00000234745	ENSG00000235657
ENSG00000100146	ENSG00000235725
ENSG00000142609	ENSG00000235725
ENSG00000163206	ENSG00000235725
ENSG00000164600	ENSG00000235725
ENSG00000172987	ENSG00000235725
ENSG00000176601	ENSG00000235725
ENSG00000184702	ENSG00000235994
ENSG00000213030	ENSG00000235994
ENSG00000214655	ENSG00000235994
ENSG00000011600	ENSG00000236177
ENSG00000019582	ENSG00000236177
ENSG00000043462	ENSG00000236177
ENSG00000081237	ENSG00000236177
ENSG00000111348	ENSG00000236177
ENSG00000122862	ENSG00000236177
ENSG00000126860	ENSG00000236177
ENSG00000134516	ENSG00000236177
ENSG00000137752	ENSG00000236177
ENSG00000143119	ENSG00000236177
ENSG00000160255	ENSG00000236177
ENSG00000162511	ENSG00000236177
ENSG00000169413	ENSG00000236177
ENSG00000182578	ENSG00000236177
ENSG00000228080	ENSG00000236177
ENSG00000229391	ENSG00000236177
ENSG00000233209	ENSG00000236177
ENSG00000234794	ENSG00000236177
ENSG00000234957	ENSG00000236177
ENSG00000121774	ENSG00000236229
ENSG00000136451	ENSG00000236229
ENSG00000172340	ENSG00000236349
ENSG00000133818	ENSG00000236360
ENSG00000235655	ENSG00000236534
ENSG00000105193	ENSG00000236552
ENSG00000105372	ENSG00000236552
ENSG00000142534	ENSG00000236552
ENSG00000126261	ENSG00000236565
ENSG00000136518	ENSG00000236565
ENSG00000166226	ENSG00000236603
ENSG00000233841	ENSG00000236632
ENSG00000234745	ENSG00000236632
ENSG00000235657	ENSG00000236632
ENSG00000134986	ENSG00000236654
ENSG00000134940	ENSG00000236771
ENSG00000142609	ENSG00000236771
ENSG00000162139	ENSG00000236771
ENSG00000163218	ENSG00000236771
ENSG00000233816	ENSG00000236771
ENSG00000181524	ENSG00000236801
ENSG00000188846	ENSG00000236801
ENSG00000226525	ENSG00000236801
ENSG00000232341	ENSG00000236801
ENSG00000234009	ENSG00000236801
ENSG00000011600	ENSG00000236884
ENSG00000019582	ENSG00000236884
ENSG00000081237	ENSG00000236884
ENSG00000110324	ENSG00000236884
ENSG00000111348	ENSG00000236884
ENSG00000137752	ENSG00000236884
ENSG00000143119	ENSG00000236884
ENSG00000160255	ENSG00000236884
ENSG00000162511	ENSG00000236884
ENSG00000169413	ENSG00000236884
ENSG00000179344	ENSG00000236884
ENSG00000182578	ENSG00000236884
ENSG00000228080	ENSG00000236884
ENSG00000229391	ENSG00000236884
ENSG00000233209	ENSG00000236884
ENSG00000234794	ENSG00000236884
ENSG00000234957	ENSG00000236884
ENSG00000236177	ENSG00000236884
ENSG00000233841	ENSG00000237022
ENSG00000234745	ENSG00000237022
ENSG00000235657	ENSG00000237022
ENSG00000236632	ENSG00000237022
ENSG00000104888	ENSG00000237165
ENSG00000162139	ENSG00000237165
ENSG00000171815	ENSG00000237165
ENSG00000236771	ENSG00000237165
ENSG00000233841	ENSG00000237216
ENSG00000234745	ENSG00000237216
ENSG00000235657	ENSG00000237216
ENSG00000236632	ENSG00000237216
ENSG00000237022	ENSG00000237216
ENSG00000233841	ENSG00000237508
ENSG00000234745	ENSG00000237508
ENSG00000235657	ENSG00000237508
ENSG00000236632	ENSG00000237508
ENSG00000237022	ENSG00000237508
ENSG00000237216	ENSG00000237508
ENSG00000011600	ENSG00000237541
ENSG00000019582	ENSG00000237541
ENSG00000081237	ENSG00000237541
ENSG00000111348	ENSG00000237541
ENSG00000122862	ENSG00000237541
ENSG00000134516	ENSG00000237541
ENSG00000143119	ENSG00000237541
ENSG00000160255	ENSG00000237541
ENSG00000162511	ENSG00000237541
ENSG00000163565	ENSG00000237541
ENSG00000169413	ENSG00000237541
ENSG00000173369	ENSG00000237541
ENSG00000182578	ENSG00000237541
ENSG00000228080	ENSG00000237541
ENSG00000229391	ENSG00000237541
ENSG00000233209	ENSG00000237541
ENSG00000234794	ENSG00000237541
ENSG00000234957	ENSG00000237541
ENSG00000236177	ENSG00000237541
ENSG00000236884	ENSG00000237541
ENSG00000048462	ENSG00000237592
ENSG00000110777	ENSG00000237592
ENSG00000139193	ENSG00000237592
ENSG00000211598	ENSG00000237592
ENSG00000211659	ENSG00000237592
ENSG00000211669	ENSG00000237592
ENSG00000211671	ENSG00000237592
ENSG00000211772	ENSG00000237592
ENSG00000211934	ENSG00000237592
ENSG00000211938	ENSG00000237592
ENSG00000211940	ENSG00000237592
ENSG00000211946	ENSG00000237592
ENSG00000211947	ENSG00000237592
ENSG00000211949	ENSG00000237592
ENSG00000211956	ENSG00000237592
ENSG00000211973	ENSG00000237592
ENSG00000224373	ENSG00000237592
ENSG00000224759	ENSG00000237592
ENSG00000228315	ENSG00000237592
ENSG00000231292	ENSG00000237592
ENSG00000231486	ENSG00000237592
ENSG00000163191	ENSG00000237632
ENSG00000011600	ENSG00000237710
ENSG00000019582	ENSG00000237710
ENSG00000111348	ENSG00000237710
ENSG00000143119	ENSG00000237710
ENSG00000160255	ENSG00000237710
ENSG00000162511	ENSG00000237710
ENSG00000228080	ENSG00000237710
ENSG00000233209	ENSG00000237710
ENSG00000234794	ENSG00000237710
ENSG00000234957	ENSG00000237710
ENSG00000236177	ENSG00000237710
ENSG00000236884	ENSG00000237710
ENSG00000237541	ENSG00000237710
ENSG00000011600	ENSG00000237727
ENSG00000110077	ENSG00000237727
ENSG00000112799	ENSG00000237727
ENSG00000114013	ENSG00000237727
ENSG00000115956	ENSG00000237727
ENSG00000127951	ENSG00000237727
ENSG00000143119	ENSG00000237727
ENSG00000158869	ENSG00000237727
ENSG00000160255	ENSG00000237727
ENSG00000162511	ENSG00000237727
ENSG00000165457	ENSG00000237727
ENSG00000169413	ENSG00000237727
ENSG00000173369	ENSG00000237727
ENSG00000182578	ENSG00000237727
ENSG00000234794	ENSG00000237727
ENSG00000234957	ENSG00000237727
ENSG00000236177	ENSG00000237727
ENSG00000167110	ENSG00000238199
ENSG00000230330	ENSG00000238249
ENSG00000137154	ENSG00000239344
ENSG00000232176	ENSG00000239344
ENSG00000108829	ENSG00000239672
ENSG00000159210	ENSG00000239672
ENSG00000183038	ENSG00000239734
ENSG00000048462	ENSG00000239951
ENSG00000110777	ENSG00000239951
ENSG00000132465	ENSG00000239951
ENSG00000211598	ENSG00000239951
ENSG00000211659	ENSG00000239951
ENSG00000211669	ENSG00000239951
ENSG00000211671	ENSG00000239951
ENSG00000211772	ENSG00000239951
ENSG00000211934	ENSG00000239951
ENSG00000211938	ENSG00000239951
ENSG00000211940	ENSG00000239951
ENSG00000211946	ENSG00000239951
ENSG00000211947	ENSG00000239951
ENSG00000211949	ENSG00000239951
ENSG00000211956	ENSG00000239951
ENSG00000211973	ENSG00000239951
ENSG00000224373	ENSG00000239951
ENSG00000224759	ENSG00000239951
ENSG00000228315	ENSG00000239951
ENSG00000231292	ENSG00000239951
ENSG00000231486	ENSG00000239951
ENSG00000237592	ENSG00000239951
ENSG00000207405	ENSG00000240342
ENSG00000122406	ENSG00000240376
ENSG00000142676	ENSG00000240376
ENSG00000185641	ENSG00000240376
ENSG00000232472	ENSG00000240376
ENSG00000138326	ENSG00000240821
ENSG00000213326	ENSG00000240821
ENSG00000179344	ENSG00000241287
ENSG00000196735	ENSG00000241287
ENSG00000163206	ENSG00000241320
ENSG00000235725	ENSG00000241320
ENSG00000127957	ENSG00000241350
ENSG00000204645	ENSG00000241476
ENSG00000188846	ENSG00000241556
ENSG00000213579	ENSG00000241556
ENSG00000224858	ENSG00000241556
ENSG00000226360	ENSG00000241556
ENSG00000137154	ENSG00000242071
ENSG00000204196	ENSG00000242071
ENSG00000232733	ENSG00000242071
ENSG00000015479	ENSG00000242140
ENSG00000158008	ENSG00000242173
ENSG00000215612	ENSG00000242173
ENSG00000122406	ENSG00000242262
ENSG00000188846	ENSG00000242262
ENSG00000213326	ENSG00000242262
ENSG00000213579	ENSG00000242262
ENSG00000224858	ENSG00000242262
ENSG00000241556	ENSG00000242262
ENSG00000196531	ENSG00000242299
ENSG00000213326	ENSG00000242299
ENSG00000218227	ENSG00000242299
ENSG00000219747	ENSG00000242299
ENSG00000226360	ENSG00000242299
ENSG00000122718	ENSG00000242435
ENSG00000154928	ENSG00000242435
ENSG00000159409	ENSG00000242467
ENSG00000179142	ENSG00000242467
ENSG00000011600	ENSG00000242574
ENSG00000019582	ENSG00000242574
ENSG00000126860	ENSG00000242574
ENSG00000137752	ENSG00000242574
ENSG00000143119	ENSG00000242574
ENSG00000160255	ENSG00000242574
ENSG00000162511	ENSG00000242574
ENSG00000169413	ENSG00000242574
ENSG00000173369	ENSG00000242574
ENSG00000228080	ENSG00000242574
ENSG00000233209	ENSG00000242574
ENSG00000234794	ENSG00000242574
ENSG00000234957	ENSG00000242574
ENSG00000236177	ENSG00000242574
ENSG00000236884	ENSG00000242574
ENSG00000237710	ENSG00000242574
ENSG00000237727	ENSG00000242574
ENSG00000184779	ENSG00000242735
ENSG00000213553	ENSG00000242735
ENSG00000226525	ENSG00000242735
ENSG00000048462	ENSG00000242766
ENSG00000110777	ENSG00000242766
ENSG00000132465	ENSG00000242766
ENSG00000139193	ENSG00000242766
ENSG00000211598	ENSG00000242766
ENSG00000211659	ENSG00000242766
ENSG00000211663	ENSG00000242766
ENSG00000211669	ENSG00000242766
ENSG00000211671	ENSG00000242766
ENSG00000211934	ENSG00000242766
ENSG00000211938	ENSG00000242766
ENSG00000211940	ENSG00000242766
ENSG00000211946	ENSG00000242766
ENSG00000211947	ENSG00000242766
ENSG00000211949	ENSG00000242766
ENSG00000211956	ENSG00000242766
ENSG00000211973	ENSG00000242766
ENSG00000224373	ENSG00000242766
ENSG00000224759	ENSG00000242766
ENSG00000228315	ENSG00000242766
ENSG00000231292	ENSG00000242766
ENSG00000231486	ENSG00000242766
ENSG00000234353	ENSG00000242766
ENSG00000237592	ENSG00000242766
ENSG00000239951	ENSG00000242766
ENSG00000142609	ENSG00000242771
ENSG00000143858	ENSG00000242771
ENSG00000011600	ENSG00000243054
ENSG00000019582	ENSG00000243054
ENSG00000043462	ENSG00000243054
ENSG00000081237	ENSG00000243054
ENSG00000110324	ENSG00000243054
ENSG00000111348	ENSG00000243054
ENSG00000122862	ENSG00000243054
ENSG00000134516	ENSG00000243054
ENSG00000137752	ENSG00000243054
ENSG00000143119	ENSG00000243054
ENSG00000160255	ENSG00000243054
ENSG00000162511	ENSG00000243054
ENSG00000169413	ENSG00000243054
ENSG00000179344	ENSG00000243054
ENSG00000182578	ENSG00000243054
ENSG00000228080	ENSG00000243054
ENSG00000229391	ENSG00000243054
ENSG00000233209	ENSG00000243054
ENSG00000234794	ENSG00000243054
ENSG00000234957	ENSG00000243054
ENSG00000236177	ENSG00000243054
ENSG00000236884	ENSG00000243054
ENSG00000237541	ENSG00000243054
ENSG00000237710	ENSG00000243054
ENSG00000242574	ENSG00000243054
ENSG00000115665	ENSG00000243130
ENSG00000134007	ENSG00000243130
ENSG00000134940	ENSG00000243130
ENSG00000144671	ENSG00000243130
ENSG00000211795	ENSG00000243130
ENSG00000226525	ENSG00000243199
ENSG00000232472	ENSG00000243199
ENSG00000236801	ENSG00000243199
ENSG00000117525	ENSG00000243244
ENSG00000233841	ENSG00000243336
ENSG00000234745	ENSG00000243336
ENSG00000235657	ENSG00000243336
ENSG00000237022	ENSG00000243336
ENSG00000237216	ENSG00000243336
ENSG00000237508	ENSG00000243336
ENSG00000019582	ENSG00000243719
ENSG00000228080	ENSG00000243719
ENSG00000229391	ENSG00000243719
ENSG00000233209	ENSG00000243719
ENSG00000234794	ENSG00000243719
ENSG00000234957	ENSG00000243719
ENSG00000236177	ENSG00000243719
ENSG00000236884	ENSG00000243719
ENSG00000237710	ENSG00000243719
ENSG00000242574	ENSG00000243719
ENSG00000243054	ENSG00000243719
ENSG00000162706	ENSG00000243772
ENSG00000221867	ENSG00000243814
ENSG00000181524	ENSG00000243829
ENSG00000218754	ENSG00000243829
ENSG00000232176	ENSG00000243829
ENSG00000239344	ENSG00000243829
ENSG00000174156	ENSG00000243955
ENSG00000234745	ENSG00000243958
ENSG00000236443	ENSG00000243958
ENSG00000172809	ENSG00000243964
ENSG00000242262	ENSG00000243964
ENSG00000125144	ENSG00000244020
ENSG00000125148	ENSG00000244020
ENSG00000169715	ENSG00000244020
ENSG00000187193	ENSG00000244020
ENSG00000198417	ENSG00000244020
ENSG00000205358	ENSG00000244020
ENSG00000205364	ENSG00000244020
ENSG00000048462	ENSG00000244116
ENSG00000110777	ENSG00000244116
ENSG00000132465	ENSG00000244116
ENSG00000211598	ENSG00000244116
ENSG00000211659	ENSG00000244116
ENSG00000211671	ENSG00000244116
ENSG00000211934	ENSG00000244116
ENSG00000211938	ENSG00000244116
ENSG00000211940	ENSG00000244116
ENSG00000211946	ENSG00000244116
ENSG00000211947	ENSG00000244116
ENSG00000211949	ENSG00000244116
ENSG00000211956	ENSG00000244116
ENSG00000211973	ENSG00000244116
ENSG00000224373	ENSG00000244116
ENSG00000224759	ENSG00000244116
ENSG00000228315	ENSG00000244116
ENSG00000231292	ENSG00000244116
ENSG00000231486	ENSG00000244116
ENSG00000237592	ENSG00000244116
ENSG00000239951	ENSG00000244116
ENSG00000242766	ENSG00000244116
ENSG00000164896	ENSG00000244151
ENSG00000008988	ENSG00000244245
ENSG00000156482	ENSG00000244245
ENSG00000242299	ENSG00000244313
ENSG00000156482	ENSG00000244363
ENSG00000228599	ENSG00000244363
ENSG00000244245	ENSG00000244363
ENSG00000185986	ENSG00000244385
ENSG00000242071	ENSG00000244398
ENSG00000105193	ENSG00000244716
[truncated: 14 more rows]
