# Supplementary material for: Functional and Topological Properties in Hepatocellular Carcinoma Transcriptome
Source: PLoS One. 2012 Apr 23;7(4):e35510. doi: 10.1371/journal.pone.0035510 (PMC3335123; doi:10.1371/journal.pone.0035510)
Supplement: Table S2 — Topological properties of genes in the consensus Hepatocellular Carcinoma network. (XLS) [file pone.0035510.s004.xls]

## Sheet: Sheet1
Table S2: Topological properties of genes in the consensus HCC network
Ensembl ID	Gene Symbol	Full Gene Name	GO-BP	GO-CC	Reactome Pathway	Biocarta Pathway	KEGG Pathway	Node Degree	Betweenness	Clustering Coefficient	Cluster
ENSG00000143119	CD53	CD53 molecule	signal transduction	cell surface, integral to membrane, plasma membrane				36	4522.1	0.3508	2
ENSG00000162511	LAPTM5	lysosomal protein transmembrane 5	transport, transport	integral to membrane, integral to plasma membrane, lysosomal membrane, membrane			hsa04142:Lysosome,	33	1712.92	0.4205	2
ENSG00000131747	TOP2A	topoisomerase (DNA) II alpha 170kDa	apoptotic chromosome condensation, chromosome condensation, chromosome segregation, chromosome segregation, DNA ligation, DNA repair, DNA replication, DNA topological change, DNA topological change, DNA topological change, DNA topological change, DNA topological change, embryonic cleavage, phosphoinositide-mediated signaling, positive regulation of apoptosis, positive regulation of retroviral gen…	DNA topoisomerase complex (ATP-hydrolyzing), centriole, chromosome, condensed chromosome, cytoplasm, nucleolus, nucleoplasm, nucleus, viral integration complex		h_DNAfragmentPathway:Apoptotic DNA fragmentation and tissue homeostasis,		31	351.108	0.4043	5
ENSG00000106624	AEBP1	AE binding protein 1	cell adhesion, cell adhesion, cell adhesion, muscle organ development, nucleosome assembly, nucleosome assembly, proteolysis, proteolysis, proteolysis, regulation of transcription, skeletal system development	chromatin, cytoplasm, extracellular region, nucleosome, nucleus				29	2675.34	0.2709	1
ENSG00000111348	ARHGDIB	Rho GDP dissociation inhibitor (GDI) beta	actin cytoskeleton organization, cell motion, immune response, multicellular organismal development, negative regulation of cell adhesion, Rho protein signal transduction	cytoplasm, cytoplasmic membrane-bounded vesicle, cytoskeleton	Rho GTPase cycle, Signaling by Rho GTPases	h_caspasePathway:Caspase Cascade in Apoptosis,h_d4gdiPathway:D4-GDI Signaling Pathway,h_fasPathway:FAS signaling pathway ( CD95 ),h_HivnefPathway:HIV-I Nef: negative effector of Fas and TNF,h_tnfr1Pathway:TNFR1 Signaling Pathway,	hsa04722:Neurotrophin signaling pathway,	29	8235.87	0.3768	2
ENSG00000160255	ITGB2	integrin, beta 2 (complement component 3 receptor 3 and 4 subunit)	apoptosis, apoptosis, apoptosis, apoptosis, apoptosis, cell adhesion, cell adhesion, cell adhesion, cell adhesion, cell adhesion, cell adhesion, cell adhesion, cell-cell signaling, cell-cell signaling, cell-cell signaling, cell-cell signaling, cell-cell signaling, cell-matrix adhesion, cell-matrix adhesion, cell-matrix adhesion, cell-matrix adhesion, cell-matrix adhesion, cell-matrix adhesion, ce…	cytoplasm, integral to membrane, integrin complex, plasma membrane	Cell surface interactions at the vascular wall, Hemostasis, Immunoregulatory interactions between a Lymphoid and a non-Lymphoid cell, Integrin cell surface interactions	h_blymphocytePathway:B Lymphocyte Cell Surface Molecules,h_ctlPathway:CTL mediated immune response against target cells ,h_granulocytesPathway:Adhesion and Diapedesis of Granulocytes,h_LairPathway:Cells and Molecules involved in local acute inflammatory response,h_lympathway:Adhesion and Diapedesis of Lymphocytes,h_lymphocytePathway:Adhesion Molecules on Lymphocyte,h_monocytePathway:Monocyte and …	hsa04514:Cell adhesion molecules (CAMs),hsa04650:Natural killer cell mediated cytotoxicity,hsa04670:Leukocyte transendothelial migration,hsa04810:Regulation of actin cytoskeleton,hsa05416:Viral myocarditis,	29	769.422	0.4704	2
ENSG00000011600	TYROBP	TYRO protein tyrosine kinase binding protein	cellular defense response, intracellular signaling cascade	integral to plasma membrane, membrane	Axon guidance, Cell junction organization, Immunoregulatory interactions between a Lymphoid and a non-Lymphoid cell, Interactions of the immunoglobulin superfamily (IgSF) member proteins, Other semaphorin interactions, Semaphorin interactions, Signal regulatory protein (SIRP) family interactions		hsa04650:Natural killer cell mediated cytotoxicity,	28	738.325	0.5079	2
ENSG00000169413	RNASE6	ribonuclease, RNase A family, k6	defense response, RNA catabolic process	extracellular region				28	3949.61	0.4524	2
ENSG00000134057	CCNB1	cyclin B1	anaphase-promoting complex-dependent proteasomal ubiquitin-dependent protein catabolic process, cell cycle, cell division, G2/M transition of mitotic cell cycle, mitosis, oocyte maturation, positive regulation of ubiquitin-protein ligase activity during mitotic cell cycle, regulation of cell cycle, tissue regeneration	centrosome, cytoplasm, cytosol, nucleoplasm, nucleus	Cell Cycle, Mitotic, APC/C-mediated degradation of cell cycle proteins, APC/C:Cdc20 mediated degradation of Cyclin B, APC/C:Cdc20 mediated degradation of mitotic proteins, Activation of APC/C and APC/C:Cdc20 mediated degradation of mitotic proteins, Cell Cycle Checkpoints, Centrosome maturation, Chk1/Chk2(Cds1) mediated inactivation of Cyclin B:Cdk1 complex, Cyclin A/B1 associated events during G…	h_akap95Pathway:AKAP95 role in mitosis and chromosome dynamics,h_cellcyclePathway:Cyclins and Cell Cycle Regulation,h_g2Pathway:Cell Cycle: G2/M Checkpoint,h_mPRPathway:How Progesterone Initiates the Oocyte Maturation,h_ptc1Pathway:Sonic Hedgehog (SHH) Receptor Ptc1 Regulates cell cycle,h_srcRPTPPathway:Activation of Src by Protein-tyrosine phosphatase alpha,h_stathminPathway:Stathmin and breast …	hsa04110:Cell cycle,hsa04114:Oocyte meiosis,hsa04115:p53 signaling pathway,hsa04914:Progesterone-mediated oocyte maturation,	26	416.245	0.4492	5
ENSG00000170312	CDK1	cyclin-dependent kinase 1	anaphase-promoting complex-dependent proteasomal ubiquitin-dependent protein catabolic process, anti-apoptosis, cell aging, cell cycle, cell division, chromosome condensation, mitosis, mitotic cell cycle G2/M transition DNA damage checkpoint, organ regeneration, positive regulation of cardiac muscle cell proliferation, positive regulation of mitotic cell cycle, positive regulation of ubiquitin-pr…	cytosol, midbody, nucleoplasm, nucleus, spindle microtubule	Cell Cycle, Mitotic, APC/C-mediated degradation of cell cycle proteins, APC/C:Cdc20 mediated degradation of Cyclin B, APC/C:Cdc20 mediated degradation of mitotic proteins, ARMS-mediated activation, Activation of APC/C and APC/C:Cdc20 mediated degradation of mitotic proteins, Axon guidance, Cdc20:Phospho-APC/C mediated degradation of Cyclin A, Cell Cycle Checkpoints, Centrosome maturation, Chk1/Ch…	h_akap95Pathway:AKAP95 role in mitosis and chromosome dynamics,h_akapCentrosomePathway:Protein Kinase A at the Centrosome,h_cdc25Pathway:cdc25 and chk1 Regulatory Pathway in response to DNA damage,h_cellcyclePathway:Cyclins and Cell Cycle Regulation,h_g1Pathway:Cell Cycle: G1/S Check Point ,h_g2Pathway:Cell Cycle: G2/M Checkpoint,h_mPRPathway:How Progesterone Initiates the Oocyte Maturation,h_ptc…	hsa04110:Cell cycle,hsa04114:Oocyte meiosis,hsa04115:p53 signaling pathway,hsa04540:Gap junction,hsa04914:Progesterone-mediated oocyte maturation,	26	133.773	0.5292	5
ENSG00000198901	PRC1	protein regulator of cytokinesis 1	cell cycle, cytokinesis, mitotic spindle elongation	cytoplasm, nucleus, spindle microtubule				26	183.399	0.5231	5
ENSG00000236177	HLA-DPA1	major histocompatibility complex, class II, DP alpha 1	antigen processing and presentation, antigen processing and presentation of peptide or polysaccharide antigen via MHC class II, immune response	MHC class II protein complex, integral to plasma membrane, membrane, plasma membrane				26	305.111	0.6277	2
ENSG00000242766								26	377.844	0.6123	6
ENSG00000243054								26	792.866	0.5908	2
ENSG00000043462	LCP2	lymphocyte cytosolic protein 2 (SH2 domain containing leukocyte protein of 76kDa)	chloride transport, cytokine secretion, immune response, mast cell activation, transmembrane receptor protein tyrosine kinase signaling pathway	cytoplasm, cytosol, integral to membrane, postsynaptic membrane	Formation of Platelet plug, GPVI-mediated activation cascade, Generation of second messenger molecules, Hemostasis, Platelet Activation, Platelet activation triggers, TCR signaling		hsa04650:Natural killer cell mediated cytotoxicity,hsa04660:T cell receptor signaling pathway,hsa04664:Fc epsilon RI signaling pathway,	25	3132.21	0.31	2
ENSG00000109099	PMP22	peripheral myelin protein 22	calcium ion transport, calcium ion transport, calcium ion transport, cell differentiation, myelin assembly, myelin assembly, myelin assembly, negative regulation of cell proliferation, peripheral nervous system development, peripheral nervous system development, peripheral nervous system development, synaptic transmission, synaptic transmission, synaptic transmission	compact myelin, integral to membrane, membrane, tight junction				25	8301.79	0.23	1
ENSG00000122862	SRGN	serglycin	apoptosis, biomineral formation, maintenance of granzyme B location in T cell secretory granule, maintenance of granzyme B location in T cell secretory granule, maintenance of protease location in mast cell secretory granule, maintenance of protease location in mast cell secretory granule, mast cell secretory granule organization, mast cell secretory granule organization, negative regulation of b…	Golgi apparatus, extracellular region, extracellular space, mast cell granule	Formation of Platelet plug, Hemostasis, Platelet Activation, Platelet degranulation , Response to elevated platelet cytosolic Ca2+			25	2940	0.2933	2
ENSG00000126787	DLGAP5	discs, large (Drosophila) homolog-associated protein 5	cell cycle, cell proliferation, cell-cell signaling, cell-cell signaling, cell-cell signaling, M phase of mitotic cell cycle, mitotic chromosome movement towards spindle pole, positive regulation of mitotic metaphase/anaphase transition	cytoplasm, nucleus, spindle pole centrosome				24	223.84	0.4529	5
ENSG00000211671								24	770.631	0.6667	6
ENSG00000231292								24	127.422	0.6957	6
ENSG00000237592								24	1062.9	0.6667	6
ENSG00000239951			immune response	extracellular region				24	1061.48	0.6739	6
ENSG00000126860	EVI2A	ecotropic viral integration site 2A		integral to membrane, membrane				23	1923.87	0.3439	2
ENSG00000156970	BUB1B	budding uninhibited by benzimidazoles 1 homolog beta (yeast)	anaphase-promoting complex-dependent proteasomal ubiquitin-dependent protein catabolic process, apoptosis, cell cycle, cell division, cell proliferation, mitotic cell cycle checkpoint, mitotic metaphase/anaphase transition, mitotic metaphase/anaphase transition, negative regulation of ubiquitin-protein ligase activity during mitotic cell cycle, phosphoinositide-mediated signaling, protein amino a…	anaphase-promoting complex, cytoplasm, cytosol, kinetochore, nucleus, outer kinetochore of condensed chromosome, spindle midzone	Cell Cycle, Mitotic, APC-Cdc20 mediated degradation of Nek2A, APC/C-mediated degradation of cell cycle proteins, APC/C:Cdc20 mediated degradation of mitotic proteins, Activation of APC/C and APC/C:Cdc20 mediated degradation of mitotic proteins, Cdc20:Phospho-APC/C mediated degradation of Cyclin A, Cell Cycle Checkpoints, DNA Replication, Inactivation of APC/C via direct inhibition of the APC/C co…		hsa04110:Cell cycle,	23	249.97	0.4704	5
ENSG00000164611	PTTG1	pituitary tumor-transforming 1	cell cycle, cell cycle, cell division, cell division, chromosome organization, chromosome organization, chromosome segregation, chromosome segregation, DNA metabolic process, DNA metabolic process, DNA repair, DNA repair, mitosis, mitosis, response to DNA damage stimulus, response to DNA damage stimulus, spermatogenesis, spermatogenesis, transcription from RNA polymerase II promoter, transcriptio…	cytoplasm, cytosol, nucleus	Cell Cycle, Mitotic, APC/C-mediated degradation of cell cycle proteins, APC/C:Cdc20 mediated degradation of Securin, APC/C:Cdc20 mediated degradation of mitotic proteins, APC/C:Cdh1 mediated degradation of Cdc20 and other APC/C:Cdh1 targeted proteins in late mitosis/early G1, Activation of APC/C and APC/C:Cdc20 mediated degradation of mitotic proteins, Regulation of mitotic cell cycle		hsa04110:Cell cycle,hsa04114:Oocyte meiosis,	23	462.873	0.419	5
ENSG00000182578	CSF1R	colony stimulating factor 1 receptor	cell proliferation, cell proliferation, multicellular organismal development, multicellular organismal development, protein amino acid phosphorylation, protein amino acid phosphorylation, signal transduction, signal transduction, transmembrane receptor protein tyrosine kinase signaling pathway, transmembrane receptor protein tyrosine kinase signaling pathway	integral to plasma membrane, membrane, plasma membrane, receptor complex		h_cblPathway:CBL mediated ligand-induced downregulation of EGF receptors,h_etsPathway:METS affect on Macrophage Differentiation,	hsa04060:Cytokine-cytokine receptor interaction,hsa04144:Endocytosis,hsa04640:Hematopoietic cell lineage,hsa05200:Pathways in cancer,	23	616.536	0.4664	2
ENSG00000228080	HLA-DRB1, LOC100294036, LOC100294276, LOC100294468, LOC100507709, LOC100507714, LOC100509246		antigen processing and presentation, antigen processing and presentation, antigen processing and presentation, antigen processing and presentation, antigen processing and presentation of peptide or polysaccharide antigen via MHC class II, antigen processing and presentation of peptide or polysaccharide antigen via MHC class II, immune response, immune response, immune response, immune response, p…	MHC class II protein complex, integral to membrane, integral to plasma membrane, membrane				23	537.173	0.6759	2
ENSG00000228315			carbohydrate metabolic process					23	311.004	0.6798	6
ENSG00000234794	HLA-DRA		antigen processing and presentation, antigen processing and presentation, antigen processing and presentation, antigen processing and presentation, antigen processing and presentation of peptide or polysaccharide antigen via MHC class II, immune response, immune response, immune response, immune response	MHC class II protein complex, integral to plasma membrane, lysosome, membrane, plasma membrane				23	159.543	0.6759	2
ENSG00000236884	HLA-DRB1, LOC100294036, LOC100294276, LOC100294468, LOC100507709, LOC100507714, LOC100509246	similar to HLA class II histocompatibility antigen, DRB1-7 beta chain, "similar to HLA class II histocompatibility antigen, DRB1-9 beta chain"	antigen processing and presentation, antigen processing and presentation, antigen processing and presentation of peptide or polysaccharide antigen via MHC class II, antigen processing and presentation of peptide or polysaccharide antigen via MHC class II, immune response, immune response	MHC class II protein complex, integral to membrane, membrane, plasma membrane				23	481.301	0.6601	2
ENSG00000103196	CRISPLD2	cysteine-rich secretory protein LCCL domain containing 2	extracellular matrix organization, lung development	extracellular matrix, extracellular region, transport vesicle				22	2082.23	0.2814	1
ENSG00000211938		similar to hCG2038926						22	117.715	0.7273	6
ENSG00000211940		hypothetical protein LOC100292999						22	31.4169	0.7446	6
ENSG00000224373	100508085, 100508605							22	2269.27	0.684	6
ENSG00000234957								22	160.719	0.7229	2
ENSG00000237541	HLA-DQA2	major histocompatibility complex, class II, DQ alpha 2	antigen processing and presentation, antigen processing and presentation of peptide or polysaccharide antigen via MHC class II, immune response	MHC class II protein complex, integral to plasma membrane, membrane, plasma membrane				22	596.6	0.6277	2
ENSG00000244116								22	87.346	0.7662	6
ENSG00000100526	CDKN3	cyclin-dependent kinase inhibitor 3	cell cycle, cell cycle arrest, dephosphorylation, dephosphorylation, dephosphorylation, G1/S transition of mitotic cell cycle, negative regulation of cell proliferation, protein amino acid dephosphorylation, protein amino acid dephosphorylation, protein amino acid dephosphorylation, regulation of cyclin-dependent protein kinase activity	cytoplasm, perinuclear region of cytoplasm				21	92.0671	0.5524	5
ENSG00000166482	MFAP4	microfibrillar-associated protein 4	cell adhesion, signal transduction, signal transduction	extracellular region, microfibril, proteinaceous extracellular matrix				21	1820.31	0.3143	1
ENSG00000183722	LHFP	lipoma HMGIC fusion partner		integral to membrane, membrane				21	2550.31	0.2667	1
ENSG00000081237	PTPRC	protein tyrosine phosphatase, receptor type, C	activation of MAPK activity, B cell receptor signaling pathway, B cell receptor signaling pathway, cell surface receptor linked signal transduction, cell surface receptor linked signal transduction, defense response to virus, defense response to virus, dephosphorylation, dephosphorylation, dephosphorylation, dephosphorylation, dephosphorylation, heterotypic cell-cell adhesion, immunoglobulin bios…	cell surface, external side of plasma membrane, focal adhesion, integral to plasma membrane, plasma membrane	Axon guidance, Phosphorylation of CD3 and TCR zeta chains, Sema4D in semaphorin signaling, Semaphorin interactions, TCR signaling	h_blymphocytePathway:B Lymphocyte Cell Surface Molecules,h_CSKPathway:Activation of Csk by cAMP-dependent Protein Kinase Inhibits Signaling through the T Cell Receptor,h_tcraPathway:Lck and Fyn tyrosine kinases in initiation of TCR Activation,h_tcytotoxicPathway:T Cytotoxic Cell Surface Molecules,h_thelperPathway:T Helper Cell Surface Molecules,	hsa04514:Cell adhesion molecules (CAMs),hsa04660:T cell receptor signaling pathway,hsa04666:Fc gamma R-mediated phagocytosis,hsa05340:Primary immunodeficiency,	20	814.952	0.5	2
ENSG00000089685	BIRC5	baculoviral IAP repeat-containing 5	anti-apoptosis, apoptosis, cell cycle, cytokinesis, embryonic development, establishment of chromosome localization, G2/M transition of mitotic cell cycle, microtubule cytoskeleton organization, mitosis, negative regulation of caspase activity, negative regulation of neuron apoptosis, positive regulation of exit from mitosis, positive regulation of mitotic cell cycle, protein complex localization…	chromosome, centromeric region, centriole, chromosome, chromosome passenger complex, cytoplasm, cytoplasmic microtubule, cytosol, interphase microtubule organizing center, intracellular, midbody, nucleus, protein complex, spindle microtubule	Cell Cycle, Mitotic, DNA Replication, M Phase, Mitotic M-M/G1 phases, Mitotic Prometaphase	h_bcellsurvivalPathway:B Cell Survival Pathway,	hsa05200:Pathways in cancer,hsa05210:Colorectal cancer,	20	240.225	0.5211	5
ENSG00000112742	TTK	TTK protein kinase	mitotic cell cycle spindle assembly checkpoint, mitotic spindle organization, positive regulation of cell proliferation, positive regulation of pathway-restricted SMAD protein phosphorylation, protein amino acid phosphorylation, protein amino acid phosphorylation	spindle			hsa04110:Cell cycle,	20	115.032	0.5579	5
ENSG00000117091	CD48	CD48 molecule	defense response, mast cell activation, response to protein stimulus, signal transduction, T cell activation	anchored to membrane, anchored to plasma membrane, external side of plasma membrane, integral to plasma membrane, membrane raft, plasma membrane, protein complex	Cell surface interactions at the vascular wall, Hemostasis		hsa04650:Natural killer cell mediated cytotoxicity,	20	9908.78	0.2789	2
ENSG00000137804	NUSAP1	nucleolar and spindle associated protein 1	cell cycle, cell division, cytokinesis after mitosis, establishment of mitotic spindle localization, mitotic chromosome condensation, positive regulation of mitosis	cytoplasm, microtubule, nucleolus, nucleus, spindle microtubule				20	158.95	0.6	5
ENSG00000171848	RRM2	ribonucleotide reductase M2	deoxyribonucleoside diphosphate metabolic process, deoxyribonucleoside diphosphate metabolic process, deoxyribonucleoside diphosphate metabolic process, deoxyribonucleotide biosynthetic process, deoxyribonucleotide biosynthetic process, deoxyribonucleotide metabolic process, DNA replication, DNA replication, oxidation reduction, oxidation reduction, protein oligomerization, protein oligomerization	cytoplasm, cytosol	Cell Cycle, Mitotic, E2F mediated regulation of DNA replication, G1/S Transition, G1/S-Specific Transcription, Metabolism of nucleotides, Mitotic G1-G1/S phases, Synthesis and interconversion of nucleotide di- and triphosphates		hsa00230:Purine metabolism,hsa00240:Pyrimidine metabolism,hsa00480:Glutathione metabolism,hsa04115:p53 signaling pathway,	20	64.87	0.6421	5
ENSG00000011465	DCN	decorin	extracellular matrix organization, organ morphogenesis, organ morphogenesis, peptide cross-linking via chondroitin 4-sulfate glycosaminoglycan, peptide cross-linking via chondroitin 4-sulfate glycosaminoglycan	extracellular region, proteinaceous extracellular matrix			hsa04350:TGF-beta signaling pathway,	19	3472.06	0.3743	1
ENSG00000145386	CCNA2	cyclin A2	cell cycle, cell division, mitosis, mitotic cell cycle G2/M transition DNA damage checkpoint, organ regeneration, positive regulation of fibroblast proliferation, positive regulation of transcription, response to estradiol stimulus, response to glucagon stimulus	cytoplasm, female pronucleus, male pronucleus, nucleoplasm, nucleus	Cell Cycle, Mitotic, APC/C-mediated degradation of cell cycle proteins, Cdc20:Phospho-APC/C mediated degradation of Cyclin A, Cyclin A/B1 associated events during G2/M transition, Cyclin A:Cdk2-associated events at S phase entry, Cyclin E associated events during G1/S transition , DNA Replication, G1/S Transition, G2 Phase, G2/M Transition, Mitotic G1-G1/S phases, Mitotic G2-G2/M phases, Orc1 rem…		hsa04110:Cell cycle,hsa04914:Progesterone-mediated oocyte maturation,	19	80.4805	0.5848	5
ENSG00000157456	CCNB2	cyclin B2	cell cycle, cell division, growth, in utero embryonic development, mitosis, T cell homeostasis, thymus development	cytosol, membrane fraction, microtubule cytoskeleton, nucleus	Cell Cycle, Mitotic, Cell Cycle Checkpoints, Cyclin A/B1 associated events during G2/M transition, Cyclin B2 mediated events, G2/M Checkpoints, G2/M DNA replication checkpoint, G2/M Transition, Mitotic G2-G2/M phases	h_EfpPathway:Estrogen-responsive protein Efp controls cell cycle and breast tumors growth,	hsa04110:Cell cycle,hsa04114:Oocyte meiosis,hsa04115:p53 signaling pathway,hsa04914:Progesterone-mediated oocyte maturation,	19	44.2871	0.655	5
ENSG00000211598			immune response	extracellular region	Classical antibody-mediated complement activation, Complement cascade, Creation of C4 and C2 activators, Immunoregulatory interactions between a Lymphoid and a non-Lymphoid cell, Initial triggering of complement			19	158.616	0.7895	6
ENSG00000211973		similar to hCG1773549						19	65.5442	0.8596	6
ENSG00000242574	HLA-DMB		antigen processing and presentation, antigen processing and presentation, antigen processing and presentation, immune response, immune response, immune response	MHC class II protein complex, membrane				19	63.5136	0.7485	2
ENSG00000019582	CD74	CD74 molecule, major histocompatibility complex, class II invariant chain	activation of MAPK activity, antigen processing and presentation, antigen processing and presentation, antigen processing and presentation, antigen processing and presentation of endogenous antigen, antigen processing and presentation of exogenous peptide antigen via MHC class II, cell proliferation, chaperone mediated protein folding requiring cofactor, defense response, immune response, immune …	Golgi apparatus, endoplasmic reticulum, external side of plasma membrane, integral to membrane, intracellular, late endosome, lysosome, membrane, multivesicular body, plasma membrane		h_mhcPathway:Antigen Processing and Presentation,	hsa04612:Antigen processing and presentation,	18	82.6769	0.8235	2
ENSG00000140092	FBLN5	fibulin 5	blood coagulation, cell adhesion, cell-matrix adhesion, extracellular matrix organization	extracellular region, membrane, proteinaceous extracellular matrix, soluble fraction				18	1020.58	0.3856	1
ENSG00000165304	MELK	maternal embryonic leucine zipper kinase	protein amino acid phosphorylation	cytoplasm				18	55.2636	0.6928	5
ENSG00000185862	EVI2B	ecotropic viral integration site 2B		cytoplasm, integral to plasma membrane, membrane				18	789.097	0.4314	2
ENSG00000211956								18	7.44382	0.8758	6
ENSG00000231486		similar to Ig kappa chain V-I region HK102 precursor	G-protein coupled receptor protein signaling pathway, immune response, immune response, immune response, immune response, immune response, immune response, immune response, immune response	extracellular region, integral to membrane				18	5138.8	0.6013	6
ENSG00000237727	AIF1	allograft inflammatory factor 1	cell cycle arrest, inflammatory response, negative regulation of cell proliferation, response to stress	nucleus				18	1527.8	0.3922	2
ENSG00000139329	LUM	lumican	collagen fibril organization, visual perception	extracellular region, fibrillar collagen, proteinaceous extracellular matrix				17	2984.85	0.3603	1
ENSG00000184702	2005-09-01	septin 5	cell cycle, cell cycle, cell cycle, cell cycle, cell cycle, cell cycle, cell cycle, cell cycle, cell cycle, cell cycle, cell cycle, cell cycle, cell cycle, cell cycle, cell cycle, cytokinesis, positive regulation of exocytosis, small GTPase mediated signal transduction, small GTPase mediated signal transduction, small GTPase mediated signal transduction, small GTPase mediated signal transduction,…	plasma membrane, septin complex, synaptic vesicle, synaptosome		h_parkinPathway:Role of Parkin in the Ubiquitin-Proteasomal Pathway,	hsa05012:Parkinson's disease,	17	688.89	0.1912	4
ENSG00000211659					Classical antibody-mediated complement activation, Complement cascade, Creation of C4 and C2 activators, Immunoregulatory interactions between a Lymphoid and a non-Lymphoid cell, Initial triggering of complement			17	4.44234	0.9118	6
ENSG00000211772								17	4132.59	0.2868	8
ENSG00000214655	KIAA0913	KIAA0913						17	769.033	0.1838	4
ENSG00000224759								17	396.382	0.7794	6
ENSG00000101003	GINS1	GINS complex subunit 1 (Psf1 homolog)	DNA replication, inner cell mass cell proliferation	cytoplasm, nucleus	Cell Cycle, Mitotic, DNA Replication, DNA strand elongation, S Phase, Synthesis of DNA, Unwinding of DNA			16	27.6196	0.7083	5
ENSG00000110777	POU2AF1	POU class 2 associating factor 1	humoral immune response, regulation of transcription, transcription from RNA polymerase II promoter	nucleus				16	0.86364	0.9583	6
ENSG00000211934			immune response	extracellular region				16	1.41034	0.9583	6
ENSG00000233209	HLA-DQB1, LOC100133583, LOC100293977, LOC100507687, LOC100507710, LOC100507719, LOC100509325, LOC100510517, LOC100510688, LOC100510689		antigen processing and presentation, antigen processing and presentation, antigen processing and presentation, antigen processing and presentation, antigen processing and presentation, antigen processing and presentation of peptide or polysaccharide antigen via MHC class II, antigen processing and presentation of peptide or polysaccharide antigen via MHC class II, immune response, immune response…	MHC class II protein complex, integral to membrane, membrane				16	19.2071	0.8583	2
ENSG00000237710	HLA-DPB1	major histocompatibility complex, class II, DP beta 1	antigen processing and presentation, antigen processing and presentation, antigen processing and presentation, antigen processing and presentation, antigen processing and presentation, antigen processing and presentation of peptide or polysaccharide antigen via MHC class II, immune response, immune response, immune response, immune response, immune response	MHC class II protein complex, integral to membrane, membrane, plasma membrane				16	42.7148	0.9	2
ENSG00000106819	ASPN	asporin		extracellular region, proteinaceous extracellular matrix				15	593.009	0.419	1
ENSG00000112936	C7	complement component 7	cellular sodium ion homeostasis, "complement activation, alternative pathway", "complement activation, classical pathway", cytolysis	extracellular region, intracellular membrane-bounded organelle, membrane attack complex	Complement cascade, Terminal pathway of complement	h_alternativePathway:Alternative Complement Pathway,h_classicPathway:Classical Complement Pathway,h_compPathway:Complement Pathway,h_LairPathway:Cells and Molecules involved in local acute inflammatory response,h_lectinPathway:Lectin Induced Complement Pathway,	hsa04610:Complement and coagulation cascades,hsa05020:Prion diseases,hsa05322:Systemic lupus erythematosus,	15	345.784	0.5048	1
ENSG00000164949	GEM	GTP binding protein overexpressed in skeletal muscle	cell surface receptor linked signal transduction, cell surface receptor linked signal transduction, immune response, immune response, protein transport, protein transport, small GTPase mediated signal transduction, small GTPase mediated signal transduction	internal side of plasma membrane, intracellular, plasma membrane				15	4355.45	0.3714	1
ENSG00000180353	HCLS1	hematopoietic cell-specific Lyn substrate 1	erythrocyte differentiation, erythrocyte differentiation, intracellular signaling cascade, positive regulation of cell proliferation, positive regulation of cell proliferation, positive regulation of tyrosine phosphorylation of STAT protein, positive regulation of tyrosine phosphorylation of STAT protein, "regulation of transcription, DNA-dependent", response to hormone stimulus, response to horm…	DNA-directed RNA polymerase II, core complex, cytoplasm, membrane, mitochondrion, nucleus			hsa04530:Tight junction,hsa05130:Pathogenic Escherichia coli infection,	15	1692.11	0.4571	2
ENSG00000063245	EPN1	epsin 1	endocytosis	coated pit, cytoplasm, nucleus, plasma membrane	EGFR downregulation, Signaling by EGFR	h_ndkDynaminPathway:Endocytotic role of NDK, Phosphins and Dynamin,	hsa04144:Endocytosis,	14	1362.65	0.2637	4
ENSG00000080986	NDC80	NDC80 homolog, kinetochore complex component (S. cerevisiae)	cell cycle, cell division, mitotic sister chromatid segregation, phosphoinositide-mediated signaling, spindle organization	condensed chromosome kinetochore, nucleus	Cell Cycle, Mitotic, DNA Replication, M Phase, Mitotic M-M/G1 phases, Mitotic Prometaphase			14	47.0313	0.5824	5
ENSG00000101335	MYL9	myosin, light chain 9, regulatory	regulation of muscle contraction	muscle myosin complex, myosin complex	Axon guidance, Muscle contraction, Sema4D in semaphorin signaling, Sema4D induced cell migration and growth-cone collapse, Semaphorin interactions, Smooth Muscle Contraction		hsa04270:Vascular smooth muscle contraction,hsa04510:Focal adhesion,hsa04530:Tight junction,hsa04670:Leukocyte transendothelial migration,hsa04810:Regulation of actin cytoskeleton,	14	862.564	0.3956	1
ENSG00000115165	CYTIP	cytohesin 1 interacting protein	regulation of cell adhesion	cell cortex, cytoplasm, early endosome				14	3631.22	0.2747	2
ENSG00000115380	EFEMP1	EGF-containing fibulin-like extracellular matrix protein 1	blood coagulation, blood coagulation, blood coagulation, blood coagulation, visual perception, visual perception, visual perception	extracellular region, membrane, proteinaceous extracellular matrix				14	644.769	0.4066	1
ENSG00000117650	NEK2	NIMA (never in mitosis gene a)-related kinase 2	cell cycle, cell division, centrosome separation, meiosis, mitotic sister chromatid segregation, protein amino acid autophosphorylation, protein amino acid phosphorylation, protein amino acid phosphorylation, regulation of mitosis	centrosome, condensed nuclear chromosome, cytoplasm, cytosol, midbody, nucleolus, nucleus, protein complex, spindle pole	Cell Cycle, Mitotic, APC-Cdc20 mediated degradation of Nek2A, Centrosome maturation, G2/M Transition, Loss of Nlp from mitotic centrosomes, Loss of proteins required for interphase microtubule organization from the centrosome, Mitotic G2-G2/M phases, Recruitment of mitotic centrosome proteins and complexes			14	22.3552	0.7363	5
ENSG00000122952	ZWINT	ZW10 interactor	cell cycle, cell cycle, cell division, cell division, establishment of localization in cell, establishment of localization in cell, mitotic cell cycle checkpoint, mitotic cell cycle checkpoint, mitotic sister chromatid segregation, mitotic sister chromatid segregation, phosphoinositide-mediated signaling, phosphoinositide-mediated signaling, spindle organization, spindle organization, type I hype…	condensed chromosome kinetochore, nucleus	Cell Cycle, Mitotic, DNA Replication, M Phase, Mitotic M-M/G1 phases, Mitotic Prometaphase			14	235.459	0.6484	5
ENSG00000169946	ZFPM2	zinc finger protein, multitype 2	cardiac muscle tissue development, embryonic organ development, heart development, in utero embryonic development, lung development, negative regulation of transcription from RNA polymerase II promoter, positive regulation of transcription from RNA polymerase II promoter, regulation of transcription, vasculogenesis	cytoplasm, intracellular, nucleus	Factors involved in megakaryocyte development and platelet production, Hemostasis			14	2573.38	0.4725	1
ENSG00000173369	C1QB	complement component 1, q subcomponent, B chain	aging, brain development, "complement activation, classical pathway", innate immune response, response to glucocorticoid stimulus, response to organic substance	complement component C1 complex, extracellular region	Classical antibody-mediated complement activation, Complement cascade, Creation of C4 and C2 activators, Initial triggering of complement		hsa04610:Complement and coagulation cascades,hsa05020:Prion diseases,hsa05322:Systemic lupus erythematosus,	14	201.169	0.6044	2
ENSG00000211947		similar to hCG2042717						14	35.5495	0.8901	6
ENSG00000211949			immune response	extracellular region	Classical antibody-mediated complement activation, Complement cascade, Creation of C4 and C2 activators, Immunoregulatory interactions between a Lymphoid and a non-Lymphoid cell, Initial triggering of complement			14	31.3812	0.8352	6
ENSG00000224911								14	1104.51	0.3407	4
ENSG00000075884	ARHGAP15	Rho GTPase activating protein 15	signal transduction, signal transduction	cytoplasm, intracellular, membrane	Rho GTPase cycle, Signaling by Rho GTPases			13	13551.1	0.1795	1
ENSG00000111341	MGP	matrix Gla protein	branching morphogenesis of a tube, cartilage condensation, cell differentiation, lung development, multicellular organismal development, ossification, protein complex assembly, regulation of bone mineralization, response to calcium ion, response to hormone stimulus, response to mechanical stimulus, response to nutrient	endoplasmic reticulum, extracellular matrix, extracellular region, extracellular space, protein complex, proteinaceous extracellular matrix				13	819.562	0.5	1
ENSG00000128340	RAC2	ras-related C3 botulinum toxin substrate 2 (rho family, small GTP binding protein Rac2)	actin cytoskeleton organization, actin cytoskeleton organization, bone resorption, cell projection assembly, cell projection assembly, chemotaxis, chemotaxis, intracellular protein transport, intracellular protein transport, nucleocytoplasmic transport, nucleocytoplasmic transport, positive regulation of cell proliferation, positive regulation of cell proliferation, potassium ion transport, potas…	cytoplasm, intracellular, membrane fraction, nuclear envelope	Axon guidance, Formation of Platelet plug, G alpha (12/13) signalling events, GPCR downstream signaling, GPVI-mediated activation cascade, Hemostasis, Platelet Activation, Platelet activation triggers, Rho GTPase cycle, Sema4D in semaphorin signaling, Sema4D induced cell migration and growth-cone collapse, Semaphorin interactions, Signaling by GPCR, Signaling by Rho GTPases		hsa04010:MAPK signaling pathway,hsa04062:Chemokine signaling pathway,hsa04310:Wnt signaling pathway,hsa04360:Axon guidance,hsa04370:VEGF signaling pathway,hsa04510:Focal adhesion,hsa04520:Adherens junction,hsa04650:Natural killer cell mediated cytotoxicity,hsa04662:B cell receptor signaling pathway,hsa04664:Fc epsilon RI signaling pathway,hsa04666:Fc gamma R-mediated phagocytosis,hsa04670:Leukocy…	13	507.321	0.4231	2
ENSG00000168078	PBK	PDZ binding kinase	mitosis, protein amino acid phosphorylation					13	20.7068	0.7179	5
ENSG00000173372	C1QA	complement component 1, q subcomponent, A chain	cell-cell signaling, cell-cell signaling, "complement activation, classical pathway", "complement activation, classical pathway", innate immune response, innate immune response	Golgi apparatus, complement component C1 complex, cytoplasm, extracellular region	Classical antibody-mediated complement activation, Complement cascade, Creation of C4 and C2 activators, Initial triggering of complement	h_classicPathway:Classical Complement Pathway,h_compPathway:Complement Pathway,	hsa04610:Complement and coagulation cascades,hsa05020:Prion diseases,hsa05322:Systemic lupus erythematosus,	13	305.109	0.5769	2
ENSG00000182492	BGN	biglycan	blood vessel remodeling, G-protein coupled receptor protein signaling pathway, peptide cross-linking via chondroitin 4-sulfate glycosaminoglycan	cell surface, extracellular matrix, extracellular region, integral to membrane, intracellular part, proteinaceous extracellular matrix, sarcolemma, transport vesicle				13	370.05	0.4487	1
ENSG00000188846	RPL14	ribosomal protein L14	homoiothermy, homoiothermy, nucleosome assembly, nucleosome assembly, response to freezing, response to freezing, ribosomal large subunit biogenesis, ribosomal large subunit biogenesis, rRNA processing, rRNA processing, translation, translation, translational elongation, translational elongation	cytoplasm, cytosol, cytosolic large ribosomal subunit, intracellular, nucleosome, nucleus, ribosome	3 -UTR-mediated translational regulation, Cap-dependent Translation Initiation, Diabetes pathways, Eukaryotic Translation Elongation, Eukaryotic Translation Initiation, Eukaryotic Translation Termination, Formation of a pool of free 40S subunits, GTP hydrolysis and joining of the 60S ribosomal subunit, Gene Expression, Influenza Viral RNA Transcription and Replication, Insulin Synthesis and Proce…		hsa03010:Ribosome,	13	565.535	0.2308	3
ENSG00000048462	TNFRSF17	tumor necrosis factor receptor superfamily, member 17	cell proliferation, immune response, multicellular organismal development, signal transduction	integral to membrane, plasma membrane		h_tall1Pathway:TACI and BCMA stimulation of B cell immune responses.,	hsa04060:Cytokine-cytokine receptor interaction,hsa04672:Intestinal immune network for IgA production,	12	3.13426	0.9242	6
ENSG00000090889	KIF4A	kinesin family member 4A	anterograde axon cargo transport, microtubule-based movement, microtubule-based movement, organelle organization	cytoplasm, nuclear matrix, nucleus, spindle microtubule	Axon guidance, Factors involved in megakaryocyte development and platelet production, Hemostasis, Kinesins, L1CAM interactions, Recycling pathway of L1			12	139.511	0.3636	5
ENSG00000110079	MS4A4A	membrane-spanning 4-domains, subfamily A, member 4	signal transduction, signal transduction, signal transduction	integral to membrane, membrane				12	268.532	0.5152	2
ENSG00000113140	SPARC	secreted protein, acidic, cysteine-rich (osteonectin)	ossification, regulation of cell proliferation, signal transduction	basement membrane, extracellular matrix, extracellular region, platelet alpha granule lumen	Formation of Platelet plug, Hemostasis, Platelet Activation, Platelet degranulation , Response to elevated platelet cytosolic Ca2+			12	523.866	0.3182	1
ENSG00000134516	DOCK2	dedicator of cytokinesis 2	actin cytoskeleton organization, alpha-beta T cell activation, alpha-beta T cell proliferation, chemotaxis, cytoskeleton organization, establishment of T cell polarity, formation of immunological synapse, lymphocyte chemotaxis, membrane raft polarization, negative thymic T cell selection, positive thymic T cell selection, T cell activation, T cell proliferation	cytoplasm, cytoskeleton, cytosol, membrane	Factors involved in megakaryocyte development and platelet production, Hemostasis		hsa04062:Chemokine signaling pathway,hsa04666:Fc gamma R-mediated phagocytosis,	12	1080.93	0.5	2
ENSG00000137752	CASP1	caspase 1, apoptosis-related cysteine peptidase (interleukin 1, beta, convertase), "caspase recruitment domain family, member 17"	apoptosis, apoptosis, apoptosis, apoptosis, apoptosis, apoptosis, apoptosis, apoptosis, cell death, induction of apoptosis, positive regulation of cytokine secretion, positive regulation of I-kappaB kinase/NF-kappaB cascade, positive regulation of I-kappaB kinase/NF-kappaB cascade, positive regulation of interleukin-1 alpha secretion, positive regulation of interleukin-1 beta secretion, protein p…	cytoplasm, extracellular region, intracellular	Interleukin-1 processing, Signaling by Interleukins	h_caspasePathway:Caspase Cascade in Apoptosis,h_d4gdiPathway:D4-GDI Signaling Pathway,h_il18Pathway:IL 18 Signaling Pathway,	hsa04621:NOD-like receptor signaling pathway,hsa04623:Cytosolic DNA-sensing pathway,hsa05014:Amyotrophic lateral sclerosis (ALS),	12	6.07094	0.9242	2
ENSG00000142609	KIAA1751	KIAA1751						12	729.943	0.0455	9
ENSG00000145649	GZMA	granzyme A (granzyme 1, cytotoxic T-lymphocyte-associated serine esterase 3)	apoptosis, cleavage of lamin, cytolysis, immune response, proteolysis	extracellular region, immunological synapse, nucleus		h_setPathway:Granzyme A mediated Apoptosis Pathway,	hsa04080:Neuroactive ligand-receptor interaction,	12	494.809	0.4848	2
ENSG00000163359	COL6A3	collagen, type VI, alpha 3	cell adhesion, muscle organ development	collagen type VI, extracellular matrix, extracellular region, extracellular space, proteinaceous extracellular matrix, sarcolemma	Axon guidance, NCAM signaling for neurite out-growth, NCAM1 interactions, Signaling by PDGF		hsa04510:Focal adhesion,hsa04512:ECM-receptor interaction,	12	433.583	0.4697	1
ENSG00000166147	FBN1	fibrillin 1	blood coagulation, blood coagulation, chitin metabolic process, heart development, kidney development, skeletal system development	basement membrane, extracellular region, extracellular space, intracellular, membrane, microfibril, proteinaceous extracellular matrix	Integrin cell surface interactions			12	975.588	0.4545	1
ENSG00000244716								12	648.817	0.1818	3
ENSG00000026025	VIM	vimentin	cell motion, intermediate filament-based process, interspecies interaction between organisms	axon, cytoplasm, cytoskeleton, intermediate filament, keratin filament	Apoptosis, Apoptotic cleavage of cellular proteins, Apoptotic execution phase, Caspase-mediated cleavage of cytoskeletal proteins, Muscle contraction, Striated Muscle Contraction			11	986.226	0.3273	1
ENSG00000087245	MMP2	matrix metallopeptidase 2 (gelatinase A, 72kDa gelatinase, 72kDa type IV collagenase)	blood vessel maturation, bone trabecula formation, collagen catabolic process, face morphogenesis, intramembranous ossification, metabolic process, metabolic process, proteolysis, proteolysis, response to hypoxia, skeletal system morphogenesis	extracellular region, extracellular space, intracellular membrane-bounded organelle, plasma membrane, proteinaceous extracellular matrix, sarcomere	Diabetes pathways, Regulation of Insulin-like Growth Factor (IGF) Activity by Insulin-like Growth Factor Binding Proteins (IGFBPs)	h_reckPathway:Inhibition of Matrix Metalloproteinases,	hsa04670:Leukocyte transendothelial migration,hsa04912:GnRH signaling pathway,hsa05200:Pathways in cancer,hsa05219:Bladder cancer,	11	200.351	0.4909	1
ENSG00000088325	TPX2	TPX2, microtubule-associated, homolog (Xenopus laevis)	cell proliferation, mitosis	nucleus, spindle pole		h_ranMSpathway:Role of Ran in mitotic spindle regulation,		11	88.2165	0.4727	5
ENSG00000105193	RPS16	ribosomal protein S16	ribosomal small subunit biogenesis, rRNA processing, translation, translation, translational elongation	cytosol, cytosolic small ribosomal subunit, intracellular, ribosome	Activation of the mRNA upon binding of the cap-binding complex and eIFs, and subsequent binding to 43S, "Formation of the ternary complex, and subsequently, the 43S complex", 3 -UTR-mediated translational regulation, Cap-dependent Translation Initiation, Diabetes pathways, Eukaryotic Translation Elongation, Eukaryotic Translation Initiation, Eukaryotic Translation Termination, Formation of a pool…		hsa03010:Ribosome,	11	523.069	0.1455	3
ENSG00000113088	GZMK	granzyme K (granzyme 3; tryptase II)	proteolysis	extracellular region				11	412.047	0.4182	8
ENSG00000113263	ITK	IL2-inducible T-cell kinase	cellular defense response, intracellular signaling cascade, intracellular signaling cascade, protein amino acid phosphorylation, protein amino acid phosphorylation	cytosol, plasma membrane	Generation of second messenger molecules, TCR signaling	h_ctla4Pathway:The Co-Stimulatory Signal During T-cell Activation,	hsa04062:Chemokine signaling pathway,hsa04660:T cell receptor signaling pathway,hsa04670:Leukocyte transendothelial migration,	11	694.78	0.3455	8
ENSG00000118193	KIF14	kinesin family member 14	microtubule-based movement	cytoplasm, microtubule, nucleus, spindle				11	6.09499	0.8	5
ENSG00000130755	GMFG	glia maturation factor, gamma	protein amino acid phosphorylation	intracellular				11	667.517	0.5091	2
ENSG00000132465	IGJ	immunoglobulin J polypeptide, linker protein for immunoglobulin alpha and mu polypeptides	immune response	extracellular region				11	76.7386	0.6727	6
ENSG00000137077	CCL21	chemokine (C-C motif) ligand 21	cell-cell signaling, chemotaxis, immune response, immune response, inflammatory response, signal transduction	extracellular region, extracellular space, membrane	Chemokine receptors bind chemokines, Class A/1 (Rhodopsin-like receptors), G alpha (i) signalling events, GPCR downstream signaling, GPCR ligand binding, Peptide ligand-binding receptors, Signaling by GPCR		hsa04060:Cytokine-cytokine receptor interaction,hsa04062:Chemokine signaling pathway,	11	2537.09	0.3818	1
ENSG00000143476	DTL	denticleless homolog (Drosophila)	DNA replication, modification-dependent protein catabolic process, response to DNA damage stimulus	cytoplasm, membrane, nucleus				11	6.16099	0.8	5
ENSG00000158869	FCER1G	Fc fragment of IgE, high affinity I, receptor for; gamma polypeptide	antigen processing and presentation of exogenous peptide antigen via MHC class I, antigen processing and presentation of exogenous peptide antigen via MHC class I, antigen processing and presentation of exogenous peptide antigen via MHC class II, antigen processing and presentation of exogenous peptide antigen via MHC class II, cell surface receptor linked signal transduction, cell surface recept…	Fc-epsilon receptor I complex, external side of plasma membrane, extracellular region, integral to plasma membrane, membrane, plasma membrane	Cell surface interactions at the vascular wall, Collagen adhesion via GPVI, Formation of Platelet plug, GPVI-mediated activation cascade, Hemostasis, Platelet Activation, Platelet Adhesion to exposed collagen, Platelet activation triggers	h_fcer1Pathway:Fc Epsilon Receptor I Signaling in Mast Cells,	hsa04650:Natural killer cell mediated cytotoxicity,hsa04664:Fc epsilon RI signaling pathway,hsa05310:Asthma,	11	912.6	0.4727	2
ENSG00000161800	RACGAP1	Rac GTPase activating protein 1	cell cycle, cell cycle, cell cycle, cell cycle, cell differentiation, cell differentiation, cell differentiation, cell differentiation, cytokinesis, cytokinesis, cytokinesis, cytokinesis, "cytokinesis, contractile ring formation", "cytokinesis, contractile ring formation", "cytokinesis, contractile ring formation", "cytokinesis, contractile ring formation", "cytokinesis, initiation of separation"…	acrosomal vesicle, cytoplasm, intracellular, microtubule, nucleus, spindle	Factors involved in megakaryocyte development and platelet production, Hemostasis, Kinesins, Rho GTPase cycle, Signaling by Rho GTPases			11	120.148	0.6364	5
ENSG00000172575	RASGRP1	RAS guanyl releasing protein 1 (calcium and DAG-regulated)	cell differentiation, intracellular signaling cascade, intracellular signaling cascade, intracellular signaling cascade, intracellular signaling cascade, Ras protein signal transduction, regulation of small GTPase mediated signal transduction, regulation of small GTPase mediated signal transduction, regulation of small GTPase mediated signal transduction, regulation of small GTPase mediated signa…	Golgi apparatus, cytoplasm, cytosol, endoplasmic reticulum, intracellular, membrane fraction, plasma membrane	Effects of PIP2 hydrolysis, Formation of Platelet plug, G alpha (q) signalling events, GPCR downstream signaling, Hemostasis, Integrin alphaIIb beta3 signaling, Integrin cell surface interactions, Platelet Activation, Platelet Aggregation (Plug Formation), Rap1 signalling, Signaling by GPCR		hsa04010:MAPK signaling pathway,hsa04660:T cell receptor signaling pathway,	11	359.702	0.3636	8
ENSG00000182866	LCK	lymphocyte-specific protein tyrosine kinase	activation of caspase activity, activation of caspase activity, aging, apoptosis, B cell receptor signaling pathway, B cell receptor signaling pathway, B cell receptor signaling pathway, cell surface receptor linked signal transduction, cell surface receptor linked signal transduction, cell surface receptor linked signal transduction, cellular zinc ion homeostasis, cellular zinc ion homeostasis, …	Golgi apparatus, cytoplasm, cytosol, endocytic vesicle, membrane raft, pericentriolar material, plasma membrane	CD28 co-stimulation, CD28 dependent PI3K/Akt signaling, CD28 dependent Vav1 pathway, CTLA4 inhibitory signaling, Cell surface interactions at the vascular wall, Costimulation by the CD28 family, Downstream TCR signaling, Formation of Platelet plug, GPVI-mediated activation cascade, Generation of second messenger molecules, Hemostasis, PD-1 signaling, PECAM1 interactions, Phosphorylation of CD3 an…	h_CSKPathway:Activation of Csk by cAMP-dependent Protein Kinase Inhibits Signaling through the T Cell Receptor,h_ctla4Pathway:The Co-Stimulatory Signal During T-cell Activation,h_il2Pathway:IL 2 signaling pathway,h_il7Pathway:IL-7 Signal Transduction,h_tcraPathway:Lck and Fyn tyrosine kinases in initiation of TCR Activation,h_tcrPathway:T Cell Receptor Signaling Pathway,	hsa04650:Natural killer cell mediated cytotoxicity,hsa04660:T cell receptor signaling pathway,hsa05340:Primary immunodeficiency,	11	846.033	0.4182	8
ENSG00000187066	LOC100130348			extracellular region				11	675.392	0.3455	4
ENSG00000211663								11	82.6696	0.7818	6
ENSG00000211946								11	0.66034	0.9273	6
ENSG00000243719	HLA-DMA	major histocompatibility complex, class II, DM alpha	antigen processing and presentation, antigen processing and presentation, antigen processing and presentation, antigen processing and presentation, antigen processing and presentation, antigen processing and presentation, antigen processing and presentation of exogenous peptide antigen via MHC class II, antigen processing and presentation of peptide or polysaccharide antigen via MHC class II, cha…	MHC class II protein complex, TAP complex, endosome membrane, integral to membrane, intracellular, lysosomal membrane, membrane, multivesicular body, plasma membrane				11	0.42222	0.9636	2
ENSG00000020633	RUNX3	runt-related transcription factor 3	axon guidance, cell maturation, cell proliferation, hair follicle morphogenesis, induction of apoptosis, negative regulation of cell cycle, negative regulation of epithelial cell proliferation, neuron projection development, regulation of transcription, regulation of transcription, regulation of transcription, "regulation of transcription, DNA-dependent", "regulation of transcription, DNA-depende…	nucleus				10	351.208	0.4444	8
ENSG00000101955	SRPX	sushi-repeat-containing protein, X-linked	cell adhesion, cell adhesion, cell adhesion	cell surface, membrane				10	159.344	0.5778	1
ENSG00000104147	OIP5	Opa interacting protein 5	cell communication, cell cycle, cell division, mitosis	chromosome, centromeric region, Cajal body, chromatin, chromocenter, nucleus	Chromosome Maintenance, Deposition of New CENPA-containing Nucleosomes at the Centromere, Nucleosome assembly			10	35.4093	0.6667	5
ENSG00000142173	COL6A2	collagen, type VI, alpha 2	cell-cell adhesion, extracellular matrix organization, response to glucose stimulus	extracellular matrix, extracellular region, membrane, proteinaceous extracellular matrix, sarcolemma	Axon guidance, NCAM signaling for neurite out-growth, NCAM1 interactions, Signaling by PDGF		hsa04510:Focal adhesion,hsa04512:ECM-receptor interaction,	10	179.972	0.3111	1
ENSG00000149591	TAGLN	transgelin	muscle organ development, muscle organ development, muscle organ development	cytoplasm				10	548.83	0.5111	1
ENSG00000155659	VSIG4	V-set and immunoglobulin domain containing 4	complement activation, alternative pathway, negative regulation of interleukin-2 production, negative regulation of T cell proliferation	cytoplasm, integral to membrane, plasma membrane				10	30.0112	0.7556	2
ENSG00000161570	CCL5	chemokine (C-C motif) ligand 5	aging, cell adhesion, cell adhesion, cell motion, cell motion, cell-cell signaling, cell-cell signaling, cellular calcium ion homeostasis, cellular calcium ion homeostasis, cellular defense response, cellular defense response, chemotaxis, chemotaxis, chronic inflammatory response, exocytosis, exocytosis, immune response, immune response, inflammatory response, inflammatory response, lymphocyte ch…	cytoplasm, extracellular region, extracellular space, soluble fraction	Chemokine receptors bind chemokines, Class A/1 (Rhodopsin-like receptors), G alpha (i) signalling events, GPCR downstream signaling, GPCR ligand binding, Peptide ligand-binding receptors, Signaling by GPCR	h_eosinophilsPathway:The Role of Eosinophils in the Chemokine Network of Allergy,	hsa04060:Cytokine-cytokine receptor interaction,hsa04062:Chemokine signaling pathway,hsa04620:Toll-like receptor signaling pathway,hsa04621:NOD-like receptor signaling pathway,hsa04623:Cytosolic DNA-sensing pathway,hsa05020:Prion diseases,hsa05120:Epithelial cell signaling in Helicobacter pylori infection,	10	133.776	0.5111	2
ENSG00000166803	KIAA0101	KIAA0101	proteolysis	mitochondrion, nucleus				10	14.9917	0.8	5
ENSG00000196569	LAMA2	laminin, alpha 2	cell adhesion, cell adhesion, cell adhesion, cell adhesion, cell adhesion, chemotaxis, chemotaxis, muscle organ development, "positive regulation of synaptic transmission, cholinergic", "positive regulation of synaptic transmission, cholinergic", regulation of cell adhesion, regulation of cell adhesion, regulation of cell adhesion, regulation of cell migration, regulation of cell migration, regul…	basal lamina, basement membrane, extracellular matrix, extracellular region, laminin-1 complex, membrane, proteinaceous extracellular matrix, sarcolemma	Integrin cell surface interactions		hsa04510:Focal adhesion,hsa04512:ECM-receptor interaction,hsa05200:Pathways in cancer,hsa05222:Small cell lung cancer,hsa05410:Hypertrophic cardiomyopathy (HCM),hsa05412:Arrhythmogenic right ventricular cardiomyopathy (ARVC),hsa05414:Dilated cardiomyopathy,hsa05416:Viral myocarditis,	10	311.323	0.6222	1
ENSG00000229391								10	0.4	0.9778	2
ENSG00000062524	LTK	leukocyte receptor tyrosine kinase	protein amino acid phosphorylation, protein amino acid phosphorylation, protein amino acid phosphorylation, protein homooligomerization, signal transduction, transmembrane receptor protein tyrosine kinase signaling pathway, transmembrane receptor protein tyrosine kinase signaling pathway, transmembrane receptor protein tyrosine kinase signaling pathway	integral to plasma membrane, membrane, plasma membrane, soluble fraction				9	740.892	0.1111	4
ENSG00000079931	MOXD1	monooxygenase, DBH-like 1	catecholamine metabolic process, catecholamine metabolic process, cellular process, cellular process, histidine catabolic process, histidine catabolic process, oxidation reduction	endoplasmic reticulum, integral to membrane, membrane				9	768.553	0.2778	1
ENSG00000099998	GGT5	gamma-glutamyltransferase 5	cellular amino acid metabolic process, glutathione biosynthetic process, inflammatory response, leukotriene biosynthetic process, leukotriene biosynthetic process	integral to membrane, membrane, plasma membrane	Hormone biosynthesis, Leukotriene synthesis, Metabolism of lipids and lipoproteins, Prostanoid metabolism		hsa00430:Taurine and hypotaurine metabolism,hsa00450:Selenoamino acid metabolism,hsa00460:Cyanoamino acid metabolism,hsa00480:Glutathione metabolism,hsa00590:Arachidonic acid metabolism,	9	491.231	0.3333	1
ENSG00000110324	IL10RA	interleukin 10 receptor, alpha		integral to membrane, plasma membrane		h_il10Pathway:IL-10 Anti-inflammatory Signaling Pathway,h_il22bppathway:IL22 Soluble Receptor Signaling Pathway ,	hsa04060:Cytokine-cytokine receptor interaction,hsa04630:Jak-STAT signaling pathway,	9	33.7528	0.7222	2
ENSG00000112984	KIF20A	kinesin family member 20A	microtubule-based movement, protein transport, vesicle-mediated transport	Golgi apparatus, microtubule, nucleoplasm	Cell Cycle, Mitotic, DNA Replication, Factors involved in megakaryocyte development and platelet production, Hemostasis, Kinesins, M Phase, Mitotic M-M/G1 phases, Mitotic Telophase /Cytokinesis			9	11.9238	0.6667	5
ENSG00000122406	RPL5	ribosomal protein L5	ribosomal large subunit biogenesis, rRNA processing, translation, translation, translation, translational elongation	cytoplasm, cytosol, cytosolic large ribosomal subunit, intracellular, nucleolus, nucleus, ribosome	3 -UTR-mediated translational regulation, Cap-dependent Translation Initiation, Diabetes pathways, Eukaryotic Translation Elongation, Eukaryotic Translation Initiation, Eukaryotic Translation Termination, Formation of a pool of free 40S subunits, GTP hydrolysis and joining of the 60S ribosomal subunit, Gene Expression, Influenza Viral RNA Transcription and Replication, Insulin Synthesis and Proce…		hsa03010:Ribosome,	9	549.618	0.1111	3
ENSG00000147669	POLR2K	polymerase (RNA) II (DNA directed) polypeptide K, 7.0kDa	nuclear mRNA splicing, via spliceosome, regulation of transcription from RNA polymerase I promoter, RNA elongation from RNA polymerase II promoter, transcription, transcription from RNA polymerase III promoter, transcription initiation from RNA polymerase II promoter	nucleoplasm, nucleus	RNA Polymerase I, RNA Polymerase III, and Mitochondrial Transcription, DNA Repair, Dual incision reaction in TC-NER, Elongation arrest and recovery, Formation and Maturation of mRNA Transcript, Formation of RNA Pol II elongation complex , Formation of the Early Elongation Complex, Formation of transcription-coupled NER (TC-NER) repair complex, Gene Expression, MicroRNA (miRNA) Biogenesis, Nucleot…		hsa00230:Purine metabolism,hsa00240:Pyrimidine metabolism,hsa03020:RNA polymerase,hsa05016:Huntington's disease,	9	51.6333	0.3333	10
ENSG00000159409	CELF3	trinucleotide repeat containing 4	nuclear mRNA splicing, via spliceosome, "regulation of alternative nuclear mRNA splicing, via spliceosome", RNA splicing, sperm motility, spermatogenesis	cytoplasm, nucleus				9	493.371	0.1667	4
ENSG00000164109	MAD2L1	MAD2 mitotic arrest deficient-like 1 (yeast)	anaphase-promoting complex-dependent proteasomal ubiquitin-dependent protein catabolic process, cell cycle, cell division, mitosis, mitosis, mitotic cell cycle checkpoint, mitotic cell cycle spindle assembly checkpoint, mitotic sister chromatid segregation, negative regulation of ubiquitin-protein ligase activity during mitotic cell cycle	chromosome, centromeric region, condensed chromosome kinetochore, cytoplasm, cytosol, kinetochore, nuclear pore, nucleus, perinuclear region of cytoplasm, spindle pole body	Cell Cycle, Mitotic, APC-Cdc20 mediated degradation of Nek2A, APC/C-mediated degradation of cell cycle proteins, APC/C:Cdc20 mediated degradation of mitotic proteins, Activation of APC/C and APC/C:Cdc20 mediated degradation of mitotic proteins, Amplification of signal from unattached kinetochores via a MAD2 inhibitory signal, Amplification of signal from the kinetochores, Cdc20:Phospho-APC/C medi…		hsa04110:Cell cycle,hsa04114:Oocyte meiosis,hsa04914:Progesterone-mediated oocyte maturation,	9	147.353	0.3333	5
ENSG00000172638	EFEMP2	EGF-containing fibulin-like extracellular matrix protein 2	blood coagulation	basement membrane, extracellular region, membrane				9	74.7936	0.5278	1
ENSG00000180264	GPR144	G protein-coupled receptor 144	cell surface receptor linked signal transduction, G-protein coupled receptor protein signaling pathway, neuropeptide signaling pathway, neuropeptide signaling pathway	integral to membrane, membrane, plasma membrane				9	93.6882	0.5	4
ENSG00000213326								9	398.743	0.1667	3
ENSG00000077984	CST7	cystatin F (leukocystatin)	immune response, immune response	cytoplasm, extracellular region				8	526.365	0.5	8
ENSG00000139193	CD27	CD27 molecule	anti-apoptosis, apoptosis, cell surface receptor linked signal transduction, immune response, immunoglobulin mediated immune response, induction of apoptosis, induction of apoptosis, positive regulation of B cell differentiation, positive regulation of JNK cascade, positive regulation of JNK cascade, release of cytoplasmic sequestered NF-kappaB, response to ethanol, signal transduction	extracellular region, integral to plasma membrane, membrane, membrane fraction			hsa04060:Cytokine-cytokine receptor interaction,	8	165.883	0.7143	6
ENSG00000142945	KIF2C	kinesin family member 2C	cell proliferation, establishment or maintenance of microtubule cytoskeleton polarity, microtubule-based movement, microtubule-based movement, microtubule-based movement, microtubule-based movement, microtubule-based movement, microtubule-based movement, mitosis	chromosome, centromeric region, cytoplasm, kinesin complex, microtubule, nucleus	Cell Cycle, Mitotic, DNA Replication, Factors involved in megakaryocyte development and platelet production, Hemostasis, Kinesins, M Phase, Mitotic M-M/G1 phases, Mitotic Prometaphase			8	131.645	0.3571	5
ENSG00000143858	SYT2	synaptotagmin II	transport, transport	cell junction, cytoplasmic vesicle, endocytic vesicle membrane, integral to membrane, membrane, plasma membrane, synapse, synaptic vesicle, vesicular fraction				8	477.752	0.1071	9
ENSG00000151704	KCNJ1	potassium inwardly-rectifying channel, subfamily J, member 1	excretion, ion transport, potassium ion transport, potassium ion transport, potassium ion transport, potassium ion transport, potassium ion transport, potassium ion transport	integral to membrane, membrane, voltage-gated potassium channel complex			hsa04960:Aldosterone-regulated sodium reabsorption,	8	589.567	0.0357	7
ENSG00000164692	COL1A2	collagen, type I, alpha 2	blood vessel development, collagen fibril organization, odontogenesis, regulation of blood pressure, Rho protein signal transduction, signal transduction, skeletal system development, skin morphogenesis, transforming growth factor beta receptor signaling pathway	collagen, collagen type I, extracellular region, extracellular space, plasma membrane	Axon guidance, Cell surface interactions at the vascular wall, Collagen adhesion via GPVI, Collagen adhesion via Gp IV, Collagen adhesion via alpha 2 beta 1 glycoprotein, Formation of Platelet plug, GPVI-mediated activation cascade, Hemostasis, Integrin cell surface interactions, NCAM signaling for neurite out-growth, NCAM1 interactions, Platelet Activation, Platelet Adhesion to exposed collagen,…		hsa04510:Focal adhesion,hsa04512:ECM-receptor interaction,	8	507.739	0.3929	1
ENSG00000169442	CD52	CD52 molecule	elevation of cytosolic calcium ion concentration, respiratory burst	anchored to membrane, integral to plasma membrane, membrane fraction, plasma membrane				8	480.835	0.4643	8
ENSG00000175063	UBE2C	ubiquitin-conjugating enzyme E2C	anaphase-promoting complex-dependent proteasomal ubiquitin-dependent protein catabolic process, cell cycle, cell division, cyclin catabolic process, mitosis, negative regulation of ubiquitin-protein ligase activity during mitotic cell cycle, phosphoinositide-mediated signaling, positive regulation of exit from mitosis, positive regulation of ubiquitin-protein ligase activity during mitotic cell c…	cytosol, nucleoplasm	Cell Cycle, Mitotic, APC-Cdc20 mediated degradation of Nek2A, APC/C-mediated degradation of cell cycle proteins, APC/C:Cdc20 mediated degradation of Cyclin B, APC/C:Cdc20 mediated degradation of Securin, APC/C:Cdc20 mediated degradation of mitotic proteins, APC/C:Cdh1 mediated degradation of Cdc20 and other APC/C:Cdh1 targeted proteins in late mitosis/early G1, Activation of APC/C and APC/C:Cdc20…		hsa04120:Ubiquitin mediated proteolysis,	8	18.6375	0.5714	5
ENSG00000180447	GAS1	growth arrest-specific 1	axon guidance, camera-type eye development, cell cycle, cell cycle arrest, cell fate commitment, cerebellum morphogenesis, developmental growth, dorsal/ventral neural tube patterning, dorsal/ventral pattern formation, embryonic cranial skeleton morphogenesis, embryonic digit morphogenesis, embryonic morphogenesis, embryonic skeletal system development, eye morphogenesis, middle ear morphogenesis,…	anchored to plasma membrane, membrane, plasma membrane			hsa04340:Hedgehog signaling pathway,	8	121.184	0.7143	1
ENSG00000181524								8	517.337	0.1071	3
ENSG00000189433	GJB4	gap junction protein, beta 4, 30.3kDa	cell communication, cell communication	cell junction, connexon complex, integral to membrane, plasma membrane	Gap junction assembly, Gap junction trafficking, Gap junction trafficking and regulation, Membrane Trafficking			8	495.376	0.0714	7
ENSG00000213030	CGB, CGB1, CGB5, CGB8	chorionic gonadotropin, beta polypeptide 5, "chorionic gonadotropin, beta polypeptide 8", "chorionic gonadotropin, beta polypeptide"	apoptosis, apoptosis, cell-cell signaling, cell-cell signaling, female gamete generation, female gamete generation, signal transduction, signal transduction	extracellular region, soluble fraction	Glycoprotein hormones, Hormone biosynthesis, Metabolism of amino acids and derivatives, Peptide hormone biosynthesis			8	128.175	0.3929	4
ENSG00000224858								8	445.802	0.3214	3
ENSG00000234745	HLA-B, LOC100510436	major histocompatibility complex, class I, B	antigen processing and presentation, antigen processing and presentation, antigen processing and presentation, antigen processing and presentation, antigen processing and presentation, antigen processing and presentation of peptide antigen via MHC class I, immune response, immune response, immune response, immune response, immune response, interspecies interaction between organisms	MHC class I protein complex, integral to membrane, integral to plasma membrane, membrane				8	28.3333	0.7143	11
ENSG00000242262								8	219.153	0.3571	3
ENSG00000048740	CELF2	CUG triplet repeat, RNA binding protein 2	homoiothermy, homoiothermy, homoiothermy, homoiothermy, homoiothermy, homoiothermy, homoiothermy, homoiothermy, homoiothermy, mRNA processing, mRNA splice site selection, regulation of heart contraction, response to freezing, response to freezing, response to freezing, response to freezing, response to freezing, response to freezing, response to freezing, response to freezing, response to freezing	cytoplasm, nucleus, soluble fraction				7	392.562	0.5238	8
ENSG00000059915	PSD	pleckstrin and Sec7 domain containing	neuron differentiation, regulation of ARF protein signal transduction, regulation of ARF protein signal transduction, signal transduction, signal transduction	integral to membrane, intracellular			hsa04144:Endocytosis,	7	169.759	0.619	4
ENSG00000104412	TTC35	tetratricopeptide repeat domain 35		endoplasmic reticulum, nucleus				7	28.9333	0.4286	10
ENSG00000104442	ARMC1	armadillo repeat containing 1	metal ion transport					7	52.5667	0.381	10
ENSG00000110077	MS4A6A	membrane-spanning 4-domains, subfamily A, member 6A	signal transduction, signal transduction, signal transduction, signal transduction, signal transduction	integral to membrane, membrane				7	11.6805	0.7143	2
ENSG00000116824	CD2	CD2 molecule	cell adhesion, cell surface receptor linked signal transduction, cell-cell adhesion, induction of apoptosis, membrane raft polarization, natural killer cell activation, positive regulation of myeloid dendritic cell activation, regulation of T cell differentiation, T cell activation	anchored to plasma membrane, external side of plasma membrane, extracellular region, integral to membrane, integral to plasma membrane, internal side of plasma membrane, membrane	Cell surface interactions at the vascular wall, Hemostasis	h_dcPathway:Dendritic cells in regulating TH1 and TH2 Development,h_il17Pathway:IL 17 Signaling Pathway,h_no2il12Pathway:NO2-dependent IL 12 Pathway in NK cells,h_stathminPathway:Stathmin and breast cancer resistance to antimicrotubule agents,h_tcytotoxicPathway:T Cytotoxic Cell Surface Molecules,h_thelperPathway:T Helper Cell Surface Molecules,	hsa04514:Cell adhesion molecules (CAMs),hsa04640:Hematopoietic cell lineage,	7	23.8665	0.6667	8
ENSG00000123485	HJURP	Holliday junction recognition protein	cell cycle, CenH3-containing nucleosome assembly at centromere, centromeric core chromatin formation, chromosome segregation	chromosome, centromeric region, chromosome, condensed chromosome kinetochore, cytoplasm, nucleolus, nucleus	Chromosome Maintenance, Deposition of New CENPA-containing Nucleosomes at the Centromere, Nucleosome assembly			7	107.191	0.4762	5
ENSG00000125144	MT1G	metallothionein 1G						7	0.8	0.9048	15
ENSG00000125878	TCF15	transcription factor 15 (basic helix-loop-helix)	anterior/posterior pattern formation, death, ear development, eating behavior, multicellular organismal development, muscle organ development, muscle organ morphogenesis, neuromuscular process controlling posture, paraxial mesoderm development, regulation of transcription, regulation of transcription from RNA polymerase II promoter, respiratory system process, skeletal system morphogenesis, skin …	nucleus				7	4.74697	0.7619	4
ENSG00000127951	FGL2	fibrinogen-like 2	signal transduction	extracellular region, fibrinogen complex				7	26.0339	0.6667	2
ENSG00000129038	LOXL1	lysyl oxidase-like 1	oxidation reduction, oxidation reduction, protein amino acid deamination, protein amino acid deamination	extracellular matrix, extracellular region, extracellular space, proteinaceous extracellular matrix				7	92.5834	0.4286	1
ENSG00000145384	FABP2	fatty acid binding protein 2, intestinal	digestion, fatty acid metabolic process, intestinal absorption, long-chain fatty acid transport, transport	apical cortex, cytoplasm, intracellular part, microvillus, plasma membrane			hsa03320:PPAR signaling pathway,	7	182.478	0.381	4
ENSG00000160051	IQCC	IQ motif containing C						7	64.4901	0.619	4
ENSG00000167395	ZNF646	zinc finger protein 646	regulation of transcription	intracellular, nucleus				7	218.181	0.4286	4
ENSG00000168542	COL3A1	collagen, type III, alpha 1	blood vessel development, cell-matrix adhesion, collagen biosynthetic process, collagen fibril organization, collagen fibril organization, fibril organization, G-protein coupled receptor protein signaling pathway, G-protein coupled receptor protein signaling pathway, gut development, heart development, integrin-mediated signaling pathway, negative regulation of immune response, peptide cross-link…	collagen, collagen type III, extracellular matrix, extracellular region, extracellular space, integral to membrane	Axon guidance, NCAM signaling for neurite out-growth, NCAM1 interactions, Signaling by PDGF		hsa04510:Focal adhesion,hsa04512:ECM-receptor interaction,	7	450.355	0.5714	1
ENSG00000169715	LOC100505584, MT1E	metallothionein 1E		cytoplasm				7	0.8	0.9048	15
ENSG00000174946	GPR171	G protein-coupled receptor 171	chemotaxis, G-protein coupled receptor protein signaling pathway, signal transduction	integral to membrane, plasma membrane				7	36.2704	0.5714	8
ENSG00000178695	KCTD12	potassium channel tetramerisation domain containing 12	potassium ion transport, potassium ion transport, "regulation of transcription, DNA-dependent", "regulation of transcription, DNA-dependent"	membrane, nucleus, voltage-gated potassium channel complex				7	8500.87	0.2857	1
ENSG00000184779	RPS17, RPS17L	ribosomal protein S17	erythrocyte homeostasis, ribosomal small subunit biogenesis, rRNA processing, translation, translational elongation, translational initiation	cytosol, cytosolic small ribosomal subunit, intracellular, ribosome	Activation of the mRNA upon binding of the cap-binding complex and eIFs, and subsequent binding to 43S, "Formation of the ternary complex, and subsequently, the 43S complex", 3 -UTR-mediated translational regulation, Cap-dependent Translation Initiation, Diabetes pathways, Eukaryotic Translation Elongation, Eukaryotic Translation Initiation, Eukaryotic Translation Termination, Formation of a pool…		hsa03010:Ribosome,	7	266.666	0.1905	3
ENSG00000186340	THBS2	thrombospondin 2	cell adhesion, cell adhesion	extracellular region, platelet alpha granule lumen	Signaling by PDGF		hsa04350:TGF-beta signaling pathway,hsa04510:Focal adhesion,hsa04512:ECM-receptor interaction,	7	301.971	0.381	1
ENSG00000197459	HIST1H2BH	histone cluster 1, H2bh	nucleosome assembly	chromosome, nucleosome, nucleus	Chromosome Maintenance, Deposition of New CENPA-containing Nucleosomes at the Centromere, Nucleosome assembly, Packaging Of Telomere Ends, Telomere Maintenance		hsa05322:Systemic lupus erythematosus,	7	3.33333	0.7143	14
ENSG00000197697	HIST1H2BC, HIST1H2BE, HIST1H2BF, HIST1H2BG, HIST1H2BI	histone cluster 1, H2bc, "histone cluster 1, H2be", "histone cluster 1, H2bf", "histone cluster 1, H2bg", "histone cluster 1, H2bi"	defense response to bacterium, nucleosome assembly	chromosome, nucleosome, nucleus	Chromosome Maintenance, Deposition of New CENPA-containing Nucleosomes at the Centromere, Nucleosome assembly, Packaging Of Telomere Ends, Telomere Maintenance			7	3.33333	0.7143	14
ENSG00000197846	HIST1H2BC, HIST1H2BE, HIST1H2BF, HIST1H2BG, HIST1H2BI	histone cluster 1, H2bc, "histone cluster 1, H2be", "histone cluster 1, H2bf", "histone cluster 1, H2bg", "histone cluster 1, H2bi"	defense response to bacterium, nucleosome assembly	chromosome, nucleosome, nucleus	Chromosome Maintenance, Deposition of New CENPA-containing Nucleosomes at the Centromere, Nucleosome assembly, Packaging Of Telomere Ends, Telomere Maintenance			7	3.33333	0.7143	14
ENSG00000198417	MT1F	metallothionein 1F		cytoplasm				7	0.8	0.9048	15
ENSG00000205358	MT1H	metallothionein 1H	cellular zinc ion homeostasis, detoxification of copper ion, nitric oxide mediated signal transduction					7	0.8	0.9048	15
ENSG00000211669								7	0	1	6
ENSG00000215612	HMX1	H6 family homeobox 1	multicellular organismal development, "negative regulation of transcription, DNA-dependent", "negative regulation of transcription, DNA-dependent", "regulation of transcription, DNA-dependent", "regulation of transcription, DNA-dependent"	nucleus				7	812.802	0.0952	4
ENSG00000219747								7	437.012	0.2381	3
ENSG00000226360								7	607.609	0.0952	3
ENSG00000233841	100507681, 100507705, HLA-C		antigen processing and presentation, antigen processing and presentation, antigen processing and presentation, antigen processing and presentation, antigen processing and presentation, antigen processing and presentation, antigen processing and presentation, antigen processing and presentation, immune response, immune response, immune response, immune response, immune response, immune response, i…	MHC class I protein complex, membrane				7	0.33333	0.9524	11
ENSG00000235657	HLA-A, LOC100507680, LOC100507703, LOC100510327		antigen processing and presentation, antigen processing and presentation, antigen processing and presentation, antigen processing and presentation, antigen processing and presentation, antigen processing and presentation of peptide antigen via MHC class I, antigen processing and presentation of peptide antigen via MHC class I, immune response, immune response, immune response, immune response, im…	Golgi membrane, MHC class I protein complex, early endosome membrane, integral to membrane, membrane				7	0.33333	0.9524	11
ENSG00000235725								7	359.267	0.0476	19
ENSG00000237022	100507681, 100507705, HLA-C		antigen processing and presentation, antigen processing and presentation, antigen processing and presentation, antigen processing and presentation, antigen processing and presentation, antigen processing and presentation, antigen processing and presentation, antigen processing and presentation of peptide antigen via MHC class I, immune response, immune response, immune response, immune response, …	MHC class I protein complex, extracellular region, integral to membrane, integral to plasma membrane, membrane, plasma membrane				7	0.33333	0.9524	11
ENSG00000237216	HLA-G	major histocompatibility complex, class I, G	antigen processing and presentation, antigen processing and presentation, antigen processing and presentation, antigen processing and presentation, antigen processing and presentation, antigen processing and presentation of peptide antigen via MHC class I, antigen processing and presentation of peptide antigen via MHC class I, antigen processing and presentation of peptide antigen via MHC class I…	MHC class I protein complex, integral to membrane, membrane				7	0.33333	0.9524	11
ENSG00000237508	HLA-F	major histocompatibility complex, class I, F	antigen processing and presentation, antigen processing and presentation, antigen processing and presentation, antigen processing and presentation, antigen processing and presentation, antigen processing and presentation, antigen processing and presentation, antigen processing and presentation, antigen processing and presentation, antigen processing and presentation, antigen processing and presen…	MHC class I protein complex, integral to membrane, membrane				7	0.33333	0.9524	11
ENSG00000244020								7	0.8	0.9048	15
ENSG00000066279	ASPM	asp (abnormal spindle) homolog, microcephaly associated (Drosophila)	cell cycle, cell division, forebrain neuroblast division, maintenance of centrosome location, mitosis, negative regulation of asymmetric cell division, negative regulation of neuron differentiation	cytoplasm, nucleus, spindle pole				6	0	1	5
ENSG00000089472	HEPH	hephaestin	copper ion transport, copper ion transport, copper ion transport, erythrocyte differentiation, erythrocyte differentiation, erythrocyte differentiation, ion transport, ion transport, ion transport, iron ion transport, iron ion transport, iron ion transport, oxidation reduction, oxidation reduction, oxidation reduction	integral to membrane, membrane	Transport of glucose and other sugars, bile salts and organic acids, metal ions and amine compounds, Iron uptake and transport, Metal ion SLC transporters, SLC-mediated transmembrane transport, Transmembrane transport of small molecules			6	26.22	0.6667	1
ENSG00000102879	CORO1A	coronin, actin binding protein, 1A	actin filament organization, calcium ion transport, cell migration, cell motion, cell-substrate adhesion, homeostasis of number of cells within a tissue, innate immune response, leukocyte chemotaxis, negative regulation of actin nucleation, phagolysosome formation, positive chemotaxis, positive regulation of cell migration, positive regulation of T cell activation, positive regulation of T cell p…	actin cytoskeleton, cell cortex, cell leading edge, cortical actin cytoskeleton, cytoplasm, cytoplasmic vesicle, filamentous actin, immunological synapse, lamellipodium, phagocytic cup, phagocytic vesicle membrane, plasma membrane				6	44.4164	0.4667	2
ENSG00000104888	SLC17A7	solute carrier family 17 (sodium-dependent inorganic phosphate cotransporter), member 7	ion transport, neurotransmitter transport, phosphate transport, sequestering of neurotransmitter, sodium ion transport	cell junction, cytoplasmic vesicle, excitatory synapse, integral to membrane, membrane, synaptic vesicle, synaptic vesicle membrane, synaptosome	Amino acid and oligopeptide SLC transporters, Glutamate Neurotransmitter Release Cycle, Neurotransmitter Release Cycle, Organic anion transporters, SLC-mediated transmembrane transport, Synaptic Transmission, Transmembrane transport of small molecules, Transmission across Chemical Synapses, Transport of inorganic cations/anions and amino acids/oligopeptides			6	262.419	0.1333	9
ENSG00000107317	PTGDS	prostaglandin D2 synthase 21kDa (brain)	fatty acid biosynthetic process, lipid metabolic process, lipid metabolic process, lipid metabolic process, lipid metabolic process, lipid metabolic process, lipid metabolic process, prostaglandin biosynthetic process, prostaglandin biosynthetic process, "regulation of circadian sleep/wake cycle, sleep", "regulation of circadian sleep/wake cycle, sleep", response to glucocorticoid stimulus, trans…	Golgi apparatus, cytoplasm, extracellular region, extracellular space, membrane, nuclear membrane, nucleus, perinuclear region of cytoplasm, rough endoplasmic reticulum, tight junction		h_eicosanoidPathway:Eicosanoid Metabolism,	hsa00590:Arachidonic acid metabolism,	6	111.556	0.4667	1
ENSG00000122176	FMOD	fibromodulin	transforming growth factor beta receptor complex assembly	extracellular region, proteinaceous extracellular matrix				6	738.312	0.2667	1
ENSG00000122386	ZNF205	zinc finger protein 205	regulation of transcription, DNA-dependent, "regulation of transcription, DNA-dependent", "regulation of transcription, DNA-dependent"	intracellular, nucleus				6	46.5	0.6667	4
ENSG00000125148	MT2A	metallothionein 2A	cellular copper ion homeostasis		Interferon Signaling, Interferon gamma signaling			6	0	1	15
ENSG00000130635	COL5A1	collagen, type V, alpha 1	blood vessel development, cell adhesion, collagen biosynthetic process, collagen fibril organization, collagen fibril organization, eye morphogenesis, fibril organization, heart morphogenesis, integrin biosynthetic process, regulation of cellular component organization, signal transduction, signal transduction, signal transduction, skin development, skin development, "wound healing, spreading of …	basement membrane, collagen, collagen type V, extracellular matrix, extracellular region	Axon guidance, NCAM signaling for neurite out-growth, NCAM1 interactions, Signaling by PDGF		hsa04510:Focal adhesion,hsa04512:ECM-receptor interaction,	6	18.2873	0.6667	1
ENSG00000130775	C1orf38	chromosome 1 open reading frame 38	cell adhesion					6	468.351	0.4	2
ENSG00000132965	ALOX5AP	arachidonate 5-lipoxygenase-activating protein	leukotriene biosynthetic process, leukotriene metabolic process, protein homotrimerization	endoplasmic reticulum, integral to membrane, membrane, nuclear membrane, nucleus		h_eicosanoidPathway:Eicosanoid Metabolism,		6	65.4849	0.6667	2
ENSG00000138080	EMILIN1	elastin microfibril interfacer 1	cell adhesion, extracellular matrix organization, positive regulation of cell-substrate adhesion	extracellular region, proteinaceous extracellular matrix				6	23.9003	0.7333	1
ENSG00000142227	EMP3	epithelial membrane protein 3	cell growth, negative regulation of cell proliferation	integral to membrane, membrane, tight junction				6	1244.04	0.2	2
ENSG00000154582	TCEB1	transcription elongation factor B (SIII), polypeptide 1 (15kDa, elongin C), similar to elongin C	interspecies interaction between organisms, regulation of transcription, regulation of transcription from RNA polymerase II promoter, ubiquitin-dependent protein catabolic process	VCB complex, cytosol, nucleoplasm, nucleus	Elongation arrest and recovery, Formation and Maturation of mRNA Transcript, Formation of RNA Pol II elongation complex , Gene Expression, Pausing and recovery of elongation, RNA Polymerase II Pre-transcription Events, RNA Polymerase II Transcription, RNA Polymerase II Transcription Elongation, Transcription		hsa04120:Ubiquitin mediated proteolysis,hsa05200:Pathways in cancer,hsa05211:Renal cell carcinoma,	6	8.56667	0.6	10
ENSG00000155926	SLA	Src-like-adaptor		cytoplasm, endosome				6	379.221	0.3333	2
ENSG00000172243	CLEC7A	C-type lectin domain family 7, member A	carbohydrate mediated signaling, cell surface pattern recognition receptor signaling pathway, cell-cell adhesion, defense response to protozoan, detection of yeast, inflammatory response, innate immune response, "phagocytosis, engulfment", "phagocytosis, recognition", "phagocytosis, recognition", positive regulation of phagocytosis, positive regulation of tumor necrosis factor production, respons…	cytoplasm, external side of plasma membrane, integral to membrane, membrane				6	74.5584	0.3333	2
ENSG00000175084	DES	desmin	cytoskeleton organization, muscle contraction, regulation of heart contraction	Z disc, contractile fiber, cytoplasm, cytoskeleton, insoluble fraction, intermediate filament, intracellular, sarcolemma, synapse, type III intermediate filament	Muscle contraction, Striated Muscle Contraction		hsa05410:Hypertrophic cardiomyopathy (HCM),hsa05412:Arrhythmogenic right ventricular cardiomyopathy (ARVC),hsa05414:Dilated cardiomyopathy,	6	30.3237	0.6	4
ENSG00000177600	RPLP2	ribosomal protein, large, P2	translation, translational elongation	cytosol, cytosolic large ribosomal subunit, intracellular, ribosome	3 -UTR-mediated translational regulation, Cap-dependent Translation Initiation, Diabetes pathways, Eukaryotic Translation Elongation, Eukaryotic Translation Initiation, Eukaryotic Translation Termination, Formation of a pool of free 40S subunits, GTP hydrolysis and joining of the 60S ribosomal subunit, Gene Expression, Influenza Viral RNA Transcription and Replication, Insulin Synthesis and Proce…		hsa03010:Ribosome,	6	154.569	0.3333	3
ENSG00000179142	CYP11B2	cytochrome P450, family 11, subfamily B, polypeptide 2	aldosterone biosynthetic process, lipid metabolic process, oxidation reduction, potassium ion homeostasis, regulation of blood volume by renal aldosterone, renal water homeostasis, sodium ion homeostasis	membrane, mitochondrial inner membrane, mitochondrion	Biological oxidations, Cytochrome P450 - arranged by substrate type, Endogenous sterols, Hormone biosynthesis, Metabolism of lipids and lipoproteins, Metabolism of steroid hormones and vitamins A and D, Mineralocorticoid biosynthesis, Phase 1 - Functionalization of compounds, Steroid hormones		hsa00140:Steroid hormone biosynthesis,	6	175.104	0.3333	4
ENSG00000187193	MT1X	metallothionein 1X	response to metal ion					6	0	1	15
ENSG00000196585				cytoplasm				6	14.5238	0.6	4
ENSG00000232176								6	304.339	0.3333	3
ENSG00000234289								6	1.5	0.8	14
ENSG00000236632	HLA-E	major histocompatibility complex, class I, E	antigen processing and presentation, immune response	MHC class I protein complex, membrane				6	0	1	11
ENSG00000236771								6	171.595	0.1333	9
ENSG00000236801								6	127.414	0.2667	3
ENSG00000242299								6	204.15	0.2667	3
ENSG00000243336								6	0	1	11
ENSG00000089250	NOS1	nitric oxide synthase 1 (neuronal)	arginine catabolic process, multicellular organismal response to stress, myoblast fusion, negative regulation of calcium ion transport into cytosol, neurotransmitter biosynthetic process, nitric oxide biosynthetic process, nitric oxide biosynthetic process, nitric oxide biosynthetic process, nitric oxide biosynthetic process, oxidation reduction, oxidation reduction, oxidation reduction, oxidatio…	cell projection, cytoplasm, cytoskeleton, dendritic spine, perinuclear region of cytoplasm, photoreceptor inner segment, sarcolemma, sarcoplasmic reticulum	Formation of Platelet plug, Hemostasis, Nitric oxide stimulates guanylate cyclase, Platelet Activation, Platelet homeostasis	h_ctbp1Pathway:SUMOylation as a mechanism to modulate CtBP-dependent gene responses,h_nos1Pathway:Nitric Oxide Signaling Pathway,	hsa00330:Arginine and proline metabolism,hsa04020:Calcium signaling pathway,hsa04730:Long-term depression,hsa05010:Alzheimer's disease,hsa05014:Amyotrophic lateral sclerosis (ALS),	5	267.752	0.2	16
ENSG00000104894	CD37	CD37 molecule	positive regulation of immunoglobulin production, protein amino acid N-linked glycosylation, regulation of humoral immune response, visual perception	integral to membrane, integral to plasma membrane, plasma membrane			hsa04640:Hematopoietic cell lineage,	5	71.746	0.4	2
ENSG00000105327	BBC3	BCL2 binding component 3	activation of caspase activity, activation of caspase activity, "DNA damage response, signal transduction by p53 class mediator resulting in induction of apoptosis", "DNA damage response, signal transduction by p53 class mediator resulting in induction of apoptosis", induction of apoptosis, induction of apoptosis, negative regulation of growth, negative regulation of growth, release of cytochrome…	mitochondrial outer membrane, mitochondrion	Activation of BH3-only proteins, Activation of PUMA and translocation to mitochondria, Apoptosis, BH3-only proteins associate with and inactivate anti-apoptotic BCL-2 members, Intrinsic Pathway for Apoptosis		hsa04115:p53 signaling pathway,hsa05016:Huntington's disease,	5	21.9143	0.4	4
ENSG00000111335	OAS2	2'-5'-oligoadenylate synthetase 2, 69/71kDa	immune response, immune response, immune response, "nucleobase, nucleoside, nucleotide and nucleic acid metabolic process", RNA catabolic process	endoplasmic reticulum, membrane, microsome, mitochondrion, nucleus	Interferon Signaling, Interferon alpha/beta signaling, Interferon gamma signaling			5	32.6667	0.5	13
ENSG00000115252	PDE1A	phosphodiesterase 1A, calmodulin-dependent	signal transduction, signal transduction, signal transduction, signal transduction, signal transduction, signal transduction, signal transduction, signal transduction		Ca-dependent events, CaM pathway, Calmodulin induced events, Cam-PDE 1 activation, Formation of Platelet plug, G alpha (s) signalling events, G-protein mediated events, GPCR downstream signaling, Hemostasis, NGF signalling via TRKA from the plasma membrane, Nitric oxide stimulates guanylate cyclase, Opioid Signalling, PLC beta mediated events, PLC-gamma1 signalling, Platelet Activation, Platelet …		hsa00230:Purine metabolism,hsa04020:Calcium signaling pathway,hsa04742:Taste transduction,	5	221.272	0.5	1
ENSG00000117632	STMN1	stathmin 1	axonogenesis, cell differentiation, cell differentiation, cell differentiation, cell differentiation, intracellular signaling cascade, intracellular signaling cascade, intracellular signaling cascade, intracellular signaling cascade, intracellular signaling cascade, intracellular signaling cascade, intracellular signaling cascade, intracellular signaling cascade, intracellular signaling cascade, …	cytoplasm, intracellular, microtubule		h_stathminPathway:Stathmin and breast cancer resistance to antimicrotubule agents,	hsa04010:MAPK signaling pathway,	5	0	1	5
ENSG00000121022	COPS5	COP9 constitutive photomorphogenic homolog subunit 5 (Arabidopsis)	protein deneddylation, regulation of cell cycle, transcription from RNA polymerase II promoter, translation	cytoplasm, eukaryotic translation initiation factor 3 complex, nucleus, signalosome		h_hifPathway:Hypoxia-Inducible Factor in the Cardiovascular System,		5	6	0.6	10
ENSG00000132535	DLG4	discs, large homolog 4 (Drosophila)	learning, nervous system development, protein complex assembly, regulation of long-term neuronal synaptic plasticity, signal transduction, synaptic transmission, synaptic vesicle maturation	alpha-amino-3-hydroxy-5-methyl-4-isoxazolepropionic acid selective glutamate receptor complex, cell junction, cortical cytoskeleton, cytoplasm, extrinsic to internal side of plasma membrane, plasma membrane, postsynaptic density, postsynaptic membrane, synapse, synaptosome	Glutamate Binding, Activation of AMPA Receptors and Synaptic Plasticity, "Unblocking of NMDA receptor, glutamate binding and activation", Activation of Ca-permeable Kainate Receptor, Activation of Kainate Receptors upon glutamate binding, Activation of NMDA receptor upon glutamate binding and postsynaptic events, Axon guidance, CREB phosphorylation through the activation of CaMKII, CREB phosphory…	h_nos1Pathway:Nitric Oxide Signaling Pathway,h_PDZsPathway:Synaptic Proteins at the Synaptic Junction,	hsa05016:Huntington's disease,	5	52.4813	0.5	4
ENSG00000134940	ACRV1	acrosomal vesicle protein 1	multicellular organismal development	acrosomal vesicle				5	181.39	0.1	7
ENSG00000137154	RPS6	ribosomal protein S6	glucose homeostasis, positive regulation of apoptosis, ribosomal small subunit biogenesis, rRNA processing, TOR signaling pathway, translation, translation, translation, translation, translational elongation	cytosol, cytosolic small ribosomal subunit, intracellular, nucleolus, nucleus, ribosome	Activation of the mRNA upon binding of the cap-binding complex and eIFs, and subsequent binding to 43S, "Formation of the ternary complex, and subsequently, the 43S complex", 3 -UTR-mediated translational regulation, Cap-dependent Translation Initiation, Diabetes pathways, Eukaryotic Translation Elongation, Eukaryotic Translation Initiation, Eukaryotic Translation Termination, Formation of a pool…	h_igf1mtorpathway:Skeletal muscle hypertrophy is regulated via AKT/mTOR pathway,h_mTORPathway:mTOR Signaling Pathway,	hsa03010:Ribosome,hsa04150:mTOR signaling pathway,hsa04910:Insulin signaling pathway,	5	35.0692	0.6	3
ENSG00000140030	GPR65	G protein-coupled receptor 65	apoptosis, blood coagulation, chemotaxis, G-protein coupled receptor protein signaling pathway, immune response, multicellular organismal development, signal transduction	integral to membrane, integral to plasma membrane, membrane, plasma membrane	Class A/1 (Rhodopsin-like receptors), G alpha (q) signalling events, GPCR downstream signaling, GPCR ligand binding, Signaling by GPCR			5	459.426	0.3	2
ENSG00000148773	MKI67	antigen identified by monoclonal antibody Ki-67	cell cycle, cell proliferation, cell proliferation, meiosis	chromosome, centromeric region, condensed chromosome, cytoplasm, intracellular, nucleolus, nucleus				5	0.89098	0.8	5
ENSG00000149273	RPS3	ribosomal protein S3	activation of caspase activity, activation of caspase activity, induction of apoptosis, induction of apoptosis, negative regulation of DNA repair, negative regulation of DNA repair, negative regulation of NF-kappaB transcription factor activity, negative regulation of NF-kappaB transcription factor activity, response to DNA damage stimulus, response to DNA damage stimulus, translation, translatio…	cytoplasm, cytosol, cytosolic small ribosomal subunit, intracellular, nucleus, ribosome, ruffle membrane, small ribosomal subunit	Activation of the mRNA upon binding of the cap-binding complex and eIFs, and subsequent binding to 43S, "Formation of the ternary complex, and subsequently, the 43S complex", 3 -UTR-mediated translational regulation, Cap-dependent Translation Initiation, Diabetes pathways, Eukaryotic Translation Elongation, Eukaryotic Translation Initiation, Eukaryotic Translation Termination, Formation of a pool…		hsa03010:Ribosome,	5	69.7947	0.5	3
ENSG00000153563	CD8A	CD8a molecule	antigen processing and presentation, antigen processing and presentation, antigen processing and presentation, cell surface receptor linked signal transduction, cytotoxic T cell differentiation, immune response, immune response, immune response, positive regulation of calcium-mediated signaling, T cell activation, T cell activation, T cell activation, T cell activation, T cell mediated immunity, …	T cell receptor complex, cell surface, external side of plasma membrane, extracellular region, integral to plasma membrane, plasma membrane	Immunoregulatory interactions between a Lymphoid and a non-Lymphoid cell	h_il17Pathway:IL 17 Signaling Pathway,h_stemPathway:Regulation of hematopoiesis by cytokines,h_tcytotoxicPathway:T Cytotoxic Cell Surface Molecules,	hsa04514:Cell adhesion molecules (CAMs),hsa04612:Antigen processing and presentation,hsa04640:Hematopoietic cell lineage,hsa04660:T cell receptor signaling pathway,hsa05340:Primary immunodeficiency,	5	451.303	0.5	8
ENSG00000155307	SAMSN1	SAM domain, SH3 domain and nuclear localization signals 1						5	2218	0.3	2
ENSG00000156482	RPL30	ribosomal protein L30	translation, translation, translation, translational elongation	cytoplasm, cytosol, cytosolic large ribosomal subunit, intracellular, ribosome	3 -UTR-mediated translational regulation, Cap-dependent Translation Initiation, Diabetes pathways, Eukaryotic Translation Elongation, Eukaryotic Translation Initiation, Eukaryotic Translation Termination, Formation of a pool of free 40S subunits, GTP hydrolysis and joining of the 60S ribosomal subunit, Gene Expression, Influenza Viral RNA Transcription and Replication, Insulin Synthesis and Proce…		hsa03010:Ribosome,	5	14	0.4	18
ENSG00000158373	HIST1H2BD	histone cluster 1, H2bd	nucleosome assembly, nucleosome assembly	chromosome, nucleosome, nucleus	Chromosome Maintenance, Deposition of New CENPA-containing Nucleosomes at the Centromere, Nucleosome assembly, Packaging Of Telomere Ends, Telomere Maintenance		hsa05322:Systemic lupus erythematosus,	5	0.5	0.9	14
ENSG00000168461	RAB31	RAB31, member RAS oncogene family	intracellular protein transport, nucleocytoplasmic transport, protein transport, signal transduction, small GTPase mediated signal transduction, small GTPase mediated signal transduction	intracellular, plasma membrane			hsa04144:Endocytosis,	5	1540.99	0.1	1
ENSG00000169738	DCXR	dicarbonyl/L-xylulose reductase	carbohydrate metabolic process, D-xylose metabolic process, enterobactin biosynthetic process, glucose metabolic process, metabolic process, NADP metabolic process, oxidation reduction, xylulose metabolic process	brush border, membrane, microvillus			hsa00040:Pentose and glucuronate interconversions,	5	26	0.1	17
ENSG00000177469	PTRF	polymerase I and transcript release factor	regulation of transcription, transcription initiation from RNA polymerase I promoter, transcription initiation from RNA polymerase I promoter, transcription termination	caveola, cytoplasm, cytosol, endoplasmic reticulum, microsome, mitochondrion, nucleoplasm, nucleus, plasma membrane	RNA Polymerase I, RNA Polymerase III, and Mitochondrial Transcription, RNA Polymerase I Transcription, RNA Polymerase I Transcription Termination, Transcription			5	306.309	0.5	1
ENSG00000177575	CD163	CD163 molecule	acute-phase response, inflammatory response	extracellular region, integral to plasma membrane, membrane, plasma membrane				5	0	1	2
ENSG00000179344	HLA-DQB1, LOC100133583, LOC100293977, LOC100507687, LOC100507710, LOC100507719, LOC100509325, LOC100510517, LOC100510688, LOC100510689	major histocompatibility complex, class II, DQ beta 1	antigen processing and presentation, antigen processing and presentation, antigen processing and presentation, antigen processing and presentation, antigen processing and presentation, antigen processing and presentation of exogenous peptide antigen via MHC class II, antigen processing and presentation of peptide antigen, antigen processing and presentation of peptide or polysaccharide antigen vi…	Golgi apparatus, MHC class II protein complex, early endosome, external side of plasma membrane, integral to membrane, intracellular, membrane, multivesicular body, plasma membrane			hsa04514:Cell adhesion molecules (CAMs),hsa04612:Antigen processing and presentation,hsa04672:Intestinal immune network for IgA production,hsa04940:Type I diabetes mellitus,hsa05310:Asthma,hsa05320:Autoimmune thyroid disease,hsa05322:Systemic lupus erythematosus,hsa05330:Allograft rejection,hsa05332:Graft-versus-host disease,hsa05416:Viral myocarditis,	5	896	0.4	2
ENSG00000205364	MT1M	metallothionein 1M						5	0	1	15
ENSG00000226525								5	67.7556	0.3	3
ENSG00000232341								5	26.7828	0.4	3
ENSG00000232472								5	107.983	0.4	3
ENSG00000232733								5	267.138	0.5	3
ENSG00000241556								5	32.5	0.6	3
ENSG00000243130	PSG11	pregnancy specific beta-1-glycoprotein 11	female pregnancy, female pregnancy, female pregnancy	extracellular region				5	182.329	0.1	7
ENSG00000004939	SLC4A1	solute carrier family 4, anion exchanger, member 1 (erythrocyte membrane protein band 3, Diego blood group)	anion transport, anion transport, anion transport, cellular ion homeostasis, transport, transport	Z disc, basolateral plasma membrane, cortical cytoskeleton, integral to membrane, integral to plasma membrane, membrane	Bicarbonate transporters, SLC-mediated transmembrane transport, Transmembrane transport of small molecules, Transport of inorganic cations/anions and amino acids/oligopeptides			4	270.252	0	7
ENSG00000064313	TAF2	TAF2 RNA polymerase II, TATA box binding protein (TBP)-associated factor, 150kDa	G2/M transition of mitotic cell cycle, positive regulation of specific transcription from RNA polymerase II promoter, regulation of transcription, response to organic cyclic substance, transcription initiation from RNA polymerase II promoter	nucleus, transcription factor TFIID complex, transcription factor TFTC complex			hsa03022:Basal transcription factors,	4	0.66667	0.8333	10
ENSG00000072571	HMMR	hyaluronan-mediated motility receptor (RHAMM)		cell surface, cytoplasm			hsa04512:ECM-receptor interaction,	4	3.23092	0.6667	5
ENSG00000079257	LXN	latexin	detection of temperature stimulus involved in sensory perception of pain	cytoplasm				4	25.039	0.5	1
ENSG00000092067	CEBPE	CCAAT/enhancer binding protein (C/EBP), epsilon	cytokine biosynthetic process, defense response to bacterium, macrophage differentiation, myeloid cell differentiation, phagocytosis, "regulation of transcription, DNA-dependent"	nucleus				4	0	1	4
ENSG00000104976	SNAPC2	small nuclear RNA activating complex, polypeptide 2, 45kDa	regulation of transcription, snRNA transcription, transcription from RNA polymerase II promoter, transcription from RNA polymerase III promoter	nucleus	RNA Polymerase I, RNA Polymerase III, and Mitochondrial Transcription, RNA Polymerase III Abortive And Retractive Initiation, RNA Polymerase III Transcription, RNA Polymerase III Transcription Initiation, RNA Polymerase III Transcription Initiation From Type 3 Promoter, Transcription			4	45.0035	0.6667	4
ENSG00000105372	RPS19	ribosomal protein S19	anatomical structure development, erythrocyte differentiation, gas transport, positive regulation of cell motion, response to extracellular stimulus, ribosomal small subunit biogenesis, rRNA processing, translation, translational elongation	cytosol, cytosolic small ribosomal subunit, intracellular, nucleolus, nucleus, ribosome	Activation of the mRNA upon binding of the cap-binding complex and eIFs, and subsequent binding to 43S, "Formation of the ternary complex, and subsequently, the 43S complex", 3 -UTR-mediated translational regulation, Cap-dependent Translation Initiation, Diabetes pathways, Eukaryotic Translation Elongation, Eukaryotic Translation Initiation, Eukaryotic Translation Termination, Formation of a pool…		hsa03010:Ribosome,	4	46.2786	0.5	3
ENSG00000111247	RAD51AP1	RAD51 associated protein 1	DNA repair, double-strand break repair via homologous recombination, nucleosome assembly, nucleosome assembly, nucleosome assembly, nucleosome assembly, response to DNA damage stimulus	nucleosome, nucleus				4	0.44444	0.8333	5
ENSG00000114013	CD86	CD86 molecule	cell-cell signaling, immune response, interspecies interaction between organisms, positive regulation of cell proliferation, positive regulation of interleukin-2 biosynthetic process, positive regulation of interleukin-4 biosynthetic process, positive regulation of lymphotoxin A biosynthetic process, positive regulation of T-helper 2 cell differentiation, positive regulation of transcription, T c…	external side of plasma membrane, integral to membrane, intracellular membrane-bounded organelle, plasma membrane	CD28 co-stimulation, CD28 dependent PI3K/Akt signaling, CD28 dependent Vav1 pathway, CTLA4 inhibitory signaling, Costimulation by the CD28 family	h_ctla4Pathway:The Co-Stimulatory Signal During T-cell Activation,h_th1th2Pathway:Th1/Th2 Differentiation,	hsa04514:Cell adhesion molecules (CAMs),hsa04620:Toll-like receptor signaling pathway,hsa04672:Intestinal immune network for IgA production,hsa04940:Type I diabetes mellitus,hsa05320:Autoimmune thyroid disease,hsa05322:Systemic lupus erythematosus,hsa05330:Allograft rejection,hsa05332:Graft-versus-host disease,hsa05416:Viral myocarditis,	4	33.8207	0.3333	2
ENSG00000121621	KIF18A	kinesin family member 18A	microtubule-based movement, protein transport	cytoplasm, microtubule, nucleus, ruffle	Cell Cycle, Mitotic, DNA Replication, Factors involved in megakaryocyte development and platelet production, Hemostasis, Kinesins, M Phase, Mitotic M-M/G1 phases, Mitotic Prometaphase			4	0	1	5
ENSG00000122180	MYOG	myogenin (myogenic factor 4)	cell differentiation, multicellular organismal development, muscle organ development, positive regulation of transcription from RNA polymerase II promoter, regulation of transcription, "regulation of transcription, DNA-dependent", skeletal muscle fiber development	nucleus	CDO in myogenesis, Myogenesis			4	80.2188	0.5	4
ENSG00000129824	RPS4Y1	ribosomal protein S4, Y-linked 1	multicellular organismal development, translation, translational elongation	cytosol, cytosolic small ribosomal subunit, intracellular, polysome, ribosome	Activation of the mRNA upon binding of the cap-binding complex and eIFs, and subsequent binding to 43S, "Formation of the ternary complex, and subsequently, the 43S complex", 3 -UTR-mediated translational regulation, Cap-dependent Translation Initiation, Diabetes pathways, Eukaryotic Translation Elongation, Eukaryotic Translation Initiation, Eukaryotic Translation Termination, Formation of a pool…		hsa03010:Ribosome,	4	6	0.5	22
ENSG00000134853	PDGFRA	platelet-derived growth factor receptor, alpha polypeptide	anatomical structure morphogenesis, cell activation, extracellular matrix organization, face morphogenesis, gliogenesis, in utero embryonic development, inner ear development, lung development, male genitalia development, odontogenesis of dentine-containing tooth, organ morphogenesis, palate development, peptidyl-tyrosine phosphorylation, platelet-derived growth factor receptor signaling pathway,…	integral to plasma membrane, membrane	Down-stream signal transduction, Signaling by PDGF	h_cblPathway:CBL mediated ligand-induced downregulation of EGF receptors,h_cdc42racPathway:Role of PI3K subunit p85 in regulation of Actin Organization and Cell Migration,h_edg1Pathway:Phospholipids as signalling intermediaries,h_erkPathway:Erk1/Erk2 Mapk Signaling pathway,h_pdgfPathway:PDGF Signaling Pathway,h_rac1Pathway:Rac 1 cell motility signaling pathway,	hsa04010:MAPK signaling pathway,hsa04020:Calcium signaling pathway,hsa04060:Cytokine-cytokine receptor interaction,hsa04144:Endocytosis,hsa04510:Focal adhesion,hsa04540:Gap junction,hsa04810:Regulation of actin cytoskeleton,hsa05200:Pathways in cancer,hsa05210:Colorectal cancer,hsa05214:Glioma,hsa05215:Prostate cancer,hsa05218:Melanoma,	4	1.1618	0.8333	1
ENSG00000134871	COL4A2	collagen, type IV, alpha 2	extracellular matrix organization, negative regulation of angiogenesis	basement membrane, collagen, collagen type IV, extracellular region	Axon guidance, Integrin cell surface interactions, NCAM signaling for neurite out-growth, NCAM1 interactions, Signaling by PDGF		hsa04510:Focal adhesion,hsa04512:ECM-receptor interaction,hsa05200:Pathways in cancer,hsa05222:Small cell lung cancer,	4	83.0227	0.6667	1
ENSG00000137634	FAM55D	family with sequence similarity 55, member D		extracellular region				4	162.319	0	7
ENSG00000137807	KIF23	kinesin family member 23	cell cycle, cell division, microtubule-based movement, microtubule-based movement, microtubule-based movement, mitosis, mitotic spindle elongation	kinesin complex, microtubule, nucleoplasm, nucleus, spindle	Cell Cycle, Mitotic, DNA Replication, Factors involved in megakaryocyte development and platelet production, Hemostasis, Kinesins, M Phase, Mitotic M-M/G1 phases, Mitotic Telophase /Cytokinesis			4	7.8873	0.5	5
ENSG00000137959	IFI44L	interferon-induced protein 44-like	immune response	cytoplasm				4	0.66667	0.8333	13
ENSG00000138180	CEP55	centrosomal protein 55kDa	cell cycle, cell cycle, cell division, cell division, mitosis, mitosis	centriole				4	4.29173	0.5	5
ENSG00000138326	RPS24	ribosomal protein S24	erythrocyte homeostasis, ribosomal small subunit biogenesis, rRNA processing, translation, translation, translational elongation	cytosol, cytosolic small ribosomal subunit, intracellular, ribosome	Activation of the mRNA upon binding of the cap-binding complex and eIFs, and subsequent binding to 43S, "Formation of the ternary complex, and subsequently, the 43S complex", 3 -UTR-mediated translational regulation, Cap-dependent Translation Initiation, Diabetes pathways, Eukaryotic Translation Elongation, Eukaryotic Translation Initiation, Eukaryotic Translation Termination, Formation of a pool…		hsa03010:Ribosome,	4	205.016	0	3
ENSG00000138642	HERC6	hect domain and RLD 6	modification-dependent protein catabolic process, protein modification process, protein modification process	cytoplasm, cytosol, intracellular				4	0.66667	0.8333	13
ENSG00000143436	MRPL9	mitochondrial ribosomal protein L9	translation	intracellular, mitochondrial ribosome, mitochondrion, ribosome				4	28	0.1667	12
ENSG00000144671	SLC22A14	solute carrier family 22, member 14	organic cation transport, organic cation transport, transport, transport, transport	integral to membrane, integral to plasma membrane, membrane				4	248.433	0	7
ENSG00000156469	MTERFD1	MTERF domain containing 1		mitochondrion, nucleus				4	4.73333	0.6667	10
ENSG00000163206	SMCP	sperm mitochondria-associated cysteine-rich protein	binding of sperm to zona pellucida, penetration of zona pellucida, penetration of zona pellucida, sperm motility, sperm motility	cytoplasm, membrane, mitochondrion				4	194.319	0.1667	19
ENSG00000165682	CLEC1B	C-type lectin domain family 1, member B	cell surface receptor linked signal transduction, defense response	integral to plasma membrane, membrane				4	7	0.3333	23
ENSG00000168242	HIST1H2BC, HIST1H2BE, HIST1H2BF, HIST1H2BG, HIST1H2BI	histone cluster 1, H2bc, "histone cluster 1, H2be", "histone cluster 1, H2bf", "histone cluster 1, H2bg", "histone cluster 1, H2bi"	defense response to bacterium, nucleosome assembly	chromosome, nucleosome, nucleus	Chromosome Maintenance, Deposition of New CENPA-containing Nucleosomes at the Centromere, Nucleosome assembly, Packaging Of Telomere Ends, Telomere Maintenance			4	0	1	14
ENSG00000170476	MZB1	plasma cell-induced ER protein 1	apoptosis	cytoplasm, endoplasmic reticulum, extracellular region				4	450.182	0.3333	6
ENSG00000180573	HIST1H2AC	histone cluster 1, H2ac	nucleosome assembly, nucleosome assembly	chromosome, nucleosome, nucleus	Chromosome Maintenance, Deposition of New CENPA-containing Nucleosomes at the Centromere, Nucleosome assembly, Packaging Of Telomere Ends, Telomere Maintenance		hsa05322:Systemic lupus erythematosus,	4	0	1	14
ENSG00000196531	NACA	nascent polypeptide-associated complex alpha subunit, nascent polypeptide-associated complex alpha subunit 2	interspecies interaction between organisms, interspecies interaction between organisms, interspecies interaction between organisms, protein transport, protein transport, protein transport, transcription, transcription, transcription, translation, translation, translation	cytoplasm, nascent polypeptide-associated complex, nucleus				4	118.373	0.3333	3
ENSG00000196628	TCF4	transcription factor 4	negative regulation of transcription from RNA polymerase II promoter, "positive regulation of transcription, DNA-dependent", regulation of transcription, regulation of transcription, regulation of transcription, regulation of transcription, "regulation of transcription, DNA-dependent"	nucleus, transcription factor complex	CDO in myogenesis, Myogenesis			4	7.16667	0.6667	1
ENSG00000196924	FLNA	filamin A, alpha	actin crosslink formation, actin crosslink formation, actin cytoskeleton reorganization, actin cytoskeleton reorganization, cytoplasmic sequestering of protein, cytoplasmic sequestering of protein, early endosome to late endosome transport, establishment of protein localization, establishment of protein localization, inhibition of adenylate cyclase activity by dopamine receptor signaling pathway,…	actin cytoskeleton, cell cortex, cytoplasm, nucleus, plasma membrane, trans-Golgi network	Cell junction organization, Cell-extracellular matrix interactions, Formation of Platelet plug, GP1b-IX-V activation signalling, Hemostasis, Platelet Activation, Platelet activation triggers, Platelet degranulation , Response to elevated platelet cytosolic Ca2+		hsa04010:MAPK signaling pathway,hsa04510:Focal adhesion,	4	451.671	0.3333	1
ENSG00000197903	HIST1H2BK	histone cluster 1, H2bk	defense response to bacterium, defense response to bacterium, nucleosome assembly, nucleosome assembly	chromosome, nucleosome, nucleus	Chromosome Maintenance, Deposition of New CENPA-containing Nucleosomes at the Centromere, Nucleosome assembly, Packaging Of Telomere Ends, Telomere Maintenance		hsa05322:Systemic lupus erythematosus,	4	0	1	14
ENSG00000204196								4	20.1657	0.8333	3
ENSG00000205923	CEMP1	cementum protein 1		cytoplasm				4	129.071	0.1667	4
ENSG00000213579								4	12.9208	0.6667	3
ENSG00000218227			translation	intracellular, ribosome				4	80.9242	0.3333	3
ENSG00000228929								4	146.528	0.1667	3
ENSG00000230207								4	18.4873	0.5	3
ENSG00000231624	C6orf15	chromosome 6 open reading frame 15	extracellular matrix organization	extracellular region, interstitial matrix				4	158.19	0	16
ENSG00000233270								4	26	0.1667	12
ENSG00000236552								4	80.9389	0.5	3
ENSG00000237165	CDSN		cell-cell adhesion, epidermis development, keratinocyte differentiation, metabolic process	cornified envelope, desmosome, extracellular region				4	105.567	0.1667	9
ENSG00000240376								4	211.36	0.1667	3
ENSG00000242071								4	120	0.5	3
ENSG00000243829								4	229.46	0.1667	3
ENSG00000004777	ARHGAP33	sorting nexin 26	cell communication, cell communication, cell communication, protein transport, signal transduction, signal transduction, signal transduction	cytoplasm, intracellular, plasma membrane	Rho GTPase cycle, Signaling by Rho GTPases			3	120	0.3333	4
ENSG00000008988	RPS20	ribosomal protein S20	translation, translation, translational elongation	cytoplasm, cytosol, cytosolic small ribosomal subunit, intracellular, ribosome, small ribosomal subunit	Activation of the mRNA upon binding of the cap-binding complex and eIFs, and subsequent binding to 43S, "Formation of the ternary complex, and subsequently, the 43S complex", 3 -UTR-mediated translational regulation, Cap-dependent Translation Initiation, Diabetes pathways, Eukaryotic Translation Elongation, Eukaryotic Translation Initiation, Eukaryotic Translation Termination, Formation of a pool…		hsa03010:Ribosome,	3	1	0.6667	18
ENSG00000012817	KDM5D	lysine (K)-specific demethylase 5D	chromatin modification, oxidation reduction, spermatogenesis	intracellular, nucleus				3	0	1	22
ENSG00000059804	SLC2A3	solute carrier family 2 (facilitated glucose transporter), member 3	carbohydrate metabolic process, carbohydrate transport, glucose transport, potassium ion transport, potassium ion transport, transmembrane transport, transmembrane transport, transport, transport	cytoplasm, integral to membrane, membrane, plasma membrane, voltage-gated potassium channel complex	Transport of glucose and other sugars, bile salts and organic acids, metal ions and amine compounds, Facilitative Na+-independent glucose transporters, Glucose transport, Hexose transport, Metabolism of carbohydrates, Metabolism of vitamins and cofactors, Metabolism of water-soluble vitamins and cofactors, SLC-mediated transmembrane transport, Transmembrane transport of small molecules, Vitamin C…	h_vitCBPathway:Vitamin C in the Brain,		3	898	0	26
ENSG00000067048	DDX3Y	DEAD (Asp-Glu-Ala-Asp) box polypeptide 3, Y-linked		cytoplasm, nucleus, plasma membrane			hsa04622:RIG-I-like receptor signaling pathway,	3	0	1	22
ENSG00000103187	COTL1	coactosin-like 1 (Dictyostelium)	defense response to fungus	cytoplasm, cytoskeleton, intracellular				3	450	0.3333	2
ENSG00000105227	PRX	periaxin	axon ensheathment, axon ensheathment	cytoplasm, nucleus, plasma membrane				3	11.6667	0	4
ENSG00000106436	MYL10	myosin, light chain 10, regulatory		mitochondrion			hsa04510:Focal adhesion,hsa04530:Tight junction,hsa04670:Leukocyte transendothelial migration,hsa04810:Regulation of actin cytoskeleton,	3	124.5	0	4
ENSG00000107796	ACTA2	actin, alpha 2, smooth muscle, aorta	regulation of blood pressure, regulation of blood pressure, vascular smooth muscle contraction, vascular smooth muscle contraction	actin cytoskeleton, cytoplasm, smooth muscle contractile fiber	Muscle contraction, Smooth Muscle Contraction		hsa04270:Vascular smooth muscle contraction,	3	27.7219	0.3333	1
ENSG00000109805	NCAPG	non-SMC condensin I complex, subunit G	cell cycle, cell division, mitosis, mitotic chromosome condensation	condensin complex, cytoplasm, nucleus				3	0	1	5
ENSG00000114346	ECT2	epithelial cell transforming sequence 2 oncogene	cell morphogenesis, cell morphogenesis, cell morphogenesis, intracellular signaling cascade, intracellular signaling cascade, intracellular signaling cascade, intracellular signaling cascade, intracellular signaling cascade, positive regulation of I-kappaB kinase/NF-kappaB cascade, positive regulation of I-kappaB kinase/NF-kappaB cascade, regulation of Rho protein signal transduction, regulation …	intracellular	Cell death signalling via NRAGE, NRIF and NADE, G alpha (12/13) signalling events, GPCR downstream signaling, NRAGE signals death through JNK, Rho GTPase cycle, Signaling by GPCR, Signaling by Rho GTPases, Signalling by NGF, p75 NTR receptor-mediated signalling			3	112	0.3333	5
ENSG00000116741	RGS2	regulator of G-protein signaling 2, 24kDa	brown fat cell differentiation, cell cycle, negative regulation of signal transduction, regulation of G-protein coupled receptor protein signaling pathway, spermatogenesis					3	673	0	24
ENSG00000118004	COLEC11	collectin sub-family member 11		extracellular region				3	0	1	1
ENSG00000126261	UBA2	ubiquitin-like modifier activating enzyme 2	cell adhesion, modification-dependent protein catabolic process, ossification, protein modification process	nucleus		h_sumoPathway:Basic Mechanisms of SUMOylation,	hsa04120:Ubiquitin mediated proteolysis,	3	10	0	20
ENSG00000129173	E2F8	E2F transcription factor 8	cell cycle, cell proliferation, "regulation of transcription, DNA-dependent", "regulation of transcription, DNA-dependent"	nucleus, transcription factor complex				3	2.41711	0.3333	5
ENSG00000130055	GDPD2	glycerophosphodiester phosphodiesterase domain containing 2	glycerol metabolic process, glycerol metabolic process, lipid metabolic process, lipid metabolic process	cytoplasm, cytoskeleton, integral to membrane, plasma membrane				3	130.552	0.3333	9
ENSG00000134321	RSAD2	radical S-adenosyl methionine domain containing 2	defense response to virus, defense response to virus, regulation of ossification	Golgi apparatus, endoplasmic reticulum, membrane				3	0	1	13
ENSG00000137965	IFI44	interferon-induced protein 44	response to virus, small GTPase mediated signal transduction	cytoplasm				3	0	1	13
ENSG00000138119	MYOF	myoferlin	blood circulation, cellular response to heat, muscle contraction	centrosome, cytoplasmic vesicle, integral to membrane, nuclear envelope, nucleus, plasma membrane				3	450	0.3333	1
ENSG00000140575	IQGAP1	IQ motif containing GTPase activating protein 1	regulation of small GTPase mediated signal transduction, "regulation of transcription, DNA-dependent", signal transduction, small GTPase mediated signal transduction	actin filament, cell leading edge, cytoplasm, intracellular, neuron projection, nucleus, plasma membrane	Diabetes pathways, Integration of energy metabolism, Interactions of the immunoglobulin superfamily (IgSF) member proteins, Nephrin interactions, Regulation of Insulin Secretion, Regulation of Insulin Secretion by Glucagon-like Peptide-1		hsa04520:Adherens junction,hsa04810:Regulation of actin cytoskeleton,	3	369.857	0.3333	2
ENSG00000140682	TGFB1I1	transforming growth factor beta 1 induced transcript 1	androgen receptor signaling pathway, cell adhesion, cell differentiation, cell fate commitment, epithelial cell differentiation, morphogenesis of embryonic epithelium, negative regulation of cell proliferation, negative regulation of fat cell differentiation, negative regulation of transforming growth factor beta receptor signaling pathway, positive regulation of epithelial to mesenchymal transit…	cell junction, cytoplasm, cytoskeleton, focal adhesion, intracellular, nuclear matrix, nucleus				3	0	1	1
ENSG00000140937	CDH11	cadherin 11, type 2, OB-cadherin (osteoblast)	homophilic cell adhesion, homophilic cell adhesion, ossification, skeletal system development	integral to membrane, membrane, plasma membrane	Adherens junctions interactions, Cell junction organization, Cell-cell junction organization			3	182.402	0	1
ENSG00000142748	FCN3	ficolin (collagen/fibrinogen domain containing) 3 (Hakata antigen)	complement activation, lectin pathway, signal transduction, signal transduction, signal transduction	extracellular region				3	1	0.6667	23
ENSG00000143196	DPT	dermatopontin	cell adhesion, collagen fibril organization, negative regulation of cell proliferation	extracellular region, proteinaceous extracellular matrix				3	299.182	0.6667	1
ENSG00000147601	TERF1	telomeric repeat binding factor (NIMA-interacting) 1	cell cycle, cell division, mitosis, negative regulation of telomerase activity, negative regulation of telomere maintenance via semi-conservative replication, negative regulation of telomere maintenance via telomerase, regulation of transcription, telomere maintenance via telomerase, telomere maintenance via telomerase, telomere maintenance via telomerase, telomere maintenance via telomere shorte…	chromosome, telomeric region, chromosome, nuclear telomere cap complex, nucleoplasm, nucleus, spindle	Chromosome Maintenance, Packaging Of Telomere Ends, Telomere Maintenance	h_telPathway:Telomeres, Telomerase, Cellular Aging, and Immortality,		3	0.9	0.6667	10
ENSG00000147677	EIF3H	eukaryotic translation initiation factor 3, subunit H	regulation of translational initiation, regulation of translational initiation	cytoplasm, cytosol, eukaryotic translation initiation factor 3 complex	Activation of the mRNA upon binding of the cap-binding complex and eIFs, and subsequent binding to 43S, "Formation of the ternary complex, and subsequently, the 43S complex", 3 -UTR-mediated translational regulation, Cap-dependent Translation Initiation, Eukaryotic Translation Initiation, Formation of a pool of free 40S subunits, GTP hydrolysis and joining of the 60S ribosomal subunit, Gene Expre…			3	1	0.6667	18
ENSG00000148908	RGS10	regulator of G-protein signaling 10	negative regulation of signal transduction	cell soma, dendritic spine, nerve terminal, nucleus				3	0	1	2
ENSG00000152253	SPC25	SPC25, NDC80 kinetochore complex component, homolog (S. cerevisiae)	cell cycle, cell division, mitosis	condensed chromosome kinetochore, nucleus	Cell Cycle, Mitotic, DNA Replication, M Phase, Mitotic M-M/G1 phases, Mitotic Prometaphase			3	0	1	5
ENSG00000157601	MX1	myxovirus (influenza virus) resistance 1, interferon-inducible protein p78 (mouse)	defense response, defense response, defense response, induction of apoptosis, induction of apoptosis, induction of apoptosis, response to virus, response to virus, response to virus, signal transduction, signal transduction, signal transduction	cytoplasm, cytosol	Interferon Signaling, Interferon alpha/beta signaling			3	34	0	13
ENSG00000159377	PSMB4	proteasome (prosome, macropain) subunit, beta type, 4	anaphase-promoting complex-dependent proteasomal ubiquitin-dependent protein catabolic process, negative regulation of ubiquitin-protein ligase activity during mitotic cell cycle, positive regulation of ubiquitin-protein ligase activity during mitotic cell cycle, proteolysis involved in cellular protein catabolic process	centrosome, cytoplasm, cytoskeleton, cytosol, nucleus, proteasome core complex	Cell Cycle, Mitotic, APC/C-mediated degradation of cell cycle proteins, APC/C:Cdc20 mediated degradation of Securin, APC/C:Cdc20 mediated degradation of mitotic proteins, APC/C:Cdh1 mediated degradation of Cdc20 and other APC/C:Cdh1 targeted proteins in late mitosis/early G1, Activation of APC/C and APC/C:Cdc20 mediated degradation of mitotic proteins, Apoptosis, Assembly of the pre-replicative c…		hsa03050:Proteasome,	3	16	0	12
ENSG00000162139	NEU3	sialidase 3 (membrane sialidase)	carbohydrate metabolic process, ganglioside catabolic process, metabolic process	integral to plasma membrane, plasma membrane			hsa00511:Other glycan degradation,hsa00600:Sphingolipid metabolism,	3	76.5667	0.3333	9
ENSG00000162576	MXRA8	matrix-remodelling associated 8		integral to membrane, membrane				3	1.73333	0.6667	1
ENSG00000163219	ARHGAP25	Rho GTPase activating protein 25	signal transduction, signal transduction, signal transduction, signal transduction, signal transduction, signal transduction, signal transduction, signal transduction, signal transduction, signal transduction	intracellular	Rho GTPase cycle, Signaling by Rho GTPases			3	8.43503	0.3333	2
ENSG00000163468	CCT3	chaperonin containing TCP1, subunit 3 (gamma)	cellular protein metabolic process, cellular protein metabolic process, cellular protein metabolic process, cellular protein metabolic process, cellular protein metabolic process, cellular protein metabolic process, cellular protein metabolic process, cellular protein metabolic process, protein folding, protein folding, protein folding, protein folding, protein folding, protein folding, protein f…	chaperonin-containing T-complex, cytoplasm, cytoskeleton, nucleus, plasma membrane	Association of TriC/CCT with target proteins during biosynthesis, Chaperonin-mediated protein folding, Cooperation of Prefoldin and TriC/CCT in actin and tubulin folding, Folding of actin by CCT/TriC, Formation of tubulin folding intermediates by CCT/TriC, Metabolism of proteins, Prefoldin mediated transfer of substrate to CCT/TriC, Protein folding			3	8	0.3333	12
ENSG00000163531	NFASC	neurofascin homolog (chicken)	axon guidance, cell adhesion, homoiothermy, homoiothermy, homoiothermy, homoiothermy, homoiothermy, homoiothermy, protein amino acid phosphorylation, protein amino acid phosphorylation, protein amino acid phosphorylation, protein amino acid phosphorylation, protein amino acid phosphorylation, protein amino acid phosphorylation, protein amino acid phosphorylation, protein amino acid phosphorylatio…	axon, integral to membrane, plasma membrane	Axon guidance, Interaction between L1 and Ankyrins, L1CAM interactions, Neurofascin interactions	h_PDZsPathway:Synaptic Proteins at the Synaptic Junction,	hsa04514:Cell adhesion molecules (CAMs),	3	0	1	1
ENSG00000164346	NSA2	NSA2 ribosome biogenesis homolog (S. cerevisiae)	rRNA processing	intracellular, nucleolus, nucleus, ribonucleoprotein complex				3	59	0.6667	3
ENSG00000164587	RPS14	ribosomal protein S14	erythrocyte differentiation, erythrocyte differentiation, erythrocyte differentiation, maturation of SSU-rRNA, maturation of SSU-rRNA, maturation of SSU-rRNA, negative regulation of transcription from RNA polymerase II promoter, negative regulation of transcription from RNA polymerase II promoter, negative regulation of transcription from RNA polymerase II promoter, ribosomal small subunit assemb…	cytosol, cytosolic small ribosomal subunit, intracellular, nucleolus, ribosome	Activation of the mRNA upon binding of the cap-binding complex and eIFs, and subsequent binding to 43S, "Formation of the ternary complex, and subsequently, the 43S complex", 3 -UTR-mediated translational regulation, Cap-dependent Translation Initiation, Diabetes pathways, Eukaryotic Translation Elongation, Eukaryotic Translation Initiation, Eukaryotic Translation Termination, Formation of a pool…			3	348	0.3333	3
ENSG00000167286	CD3D	CD3d molecule, delta (CD3-TCR complex)	cell surface receptor linked signal transduction, cell surface receptor linked signal transduction, positive thymic T cell selection, positive thymic T cell selection	T cell receptor complex, alpha-beta T cell receptor complex, cytoplasm, integral to membrane, membrane, plasma membrane	Costimulation by the CD28 family, Downstream TCR signaling, Generation of second messenger molecules, Immunoregulatory interactions between a Lymphoid and a non-Lymphoid cell, PD-1 signaling, Phosphorylation of CD3 and TCR zeta chains, TCR signaling, Translocation of ZAP-70 to Immunological synapse	h_CSKPathway:Activation of Csk by cAMP-dependent Protein Kinase Inhibits Signaling through the T Cell Receptor,h_ctla4Pathway:The Co-Stimulatory Signal During T-cell Activation,h_ctlPathway:CTL mediated immune response against target cells ,h_IL12Pathway:IL12 and Stat4 Dependent Signaling Pathway in Th1 Development,h_il17Pathway:IL 17 Signaling Pathway,h_tcapoptosisPathway:HIV Induced T Cell Apop…	hsa04640:Hematopoietic cell lineage,hsa04660:T cell receptor signaling pathway,hsa05340:Primary immunodeficiency,	3	0	1	8
ENSG00000167601	AXL	AXL receptor tyrosine kinase	cellular response to extracellular stimulus, organ regeneration, protein amino acid phosphorylation, protein amino acid phosphorylation, signal transduction	integral to plasma membrane, membrane				3	219.756	0.6667	2
ENSG00000167759	KLK13	kallikrein-related peptidase 13	protein processing, proteolysis, proteolysis, proteolysis	cytoplasm, extracellular region, extracellular space, secretory granule				3	129.176	0.3333	16
ENSG00000168685	IL7R	interleukin 7 receptor	B cell proliferation, cell growth, cell morphogenesis, cell surface receptor linked signal transduction, homeostasis of number of cells, immune response, immunoglobulin production, lymph node development, negative regulation of T cell mediated cytotoxicity, positive regulation of T cell differentiation in the thymus, regulation of cell size, regulation of DNA recombination, T cell differentiation	external side of plasma membrane, extracellular region, integral to membrane, membrane, plasma membrane		h_il7Pathway:IL-7 Signal Transduction,	hsa04060:Cytokine-cytokine receptor interaction,hsa04630:Jak-STAT signaling pathway,hsa04640:Hematopoietic cell lineage,hsa05340:Primary immunodeficiency,	3	928.106	0.3333	8
ENSG00000171860	C3AR1	complement component 3a receptor 1	blood circulation, blood coagulation, chemotaxis, complement receptor mediated signaling pathway, elevation of cytosolic calcium ion concentration, elevation of cytosolic calcium ion concentration, G-protein coupled receptor protein signaling pathway, inflammatory response, signal transduction	integral to membrane, integral to plasma membrane, plasma membrane	Class A/1 (Rhodopsin-like receptors), G alpha (i) signalling events, GPCR downstream signaling, GPCR ligand binding, Peptide ligand-binding receptors, Signaling by GPCR		hsa04080:Neuroactive ligand-receptor interaction,hsa04610:Complement and coagulation cascades,	3	3.00004	0.6667	2
ENSG00000172172	MRPL13	mitochondrial ribosomal protein L13	translation	intracellular, mitochondrial large ribosomal subunit, mitochondrion, ribosome			hsa03010:Ribosome,	3	0	1	10
ENSG00000172201	ID4	inhibitor of DNA binding 4, dominant negative helix-loop-helix protein	brain development, cell proliferation, cerebral cortex neuron differentiation, G1/S transition of mitotic cell cycle, hippocampus development, homoiothermy, negative regulation of astrocyte differentiation, negative regulation of neuron differentiation, negative regulation of transcription, neuroblast proliferation, positive regulation of cell proliferation, regulation of transcription, regulatio…	nucleus			hsa04350:TGF-beta signaling pathway,	3	5.18571	0.3333	1
ENSG00000181072	CHRM2	cholinergic receptor, muscarinic 2	activation of phospholipase C activity by muscarinic acetylcholine receptor signaling pathway, activation of phospholipase C activity by muscarinic acetylcholine receptor signaling pathway, activation of phospholipase C activity by muscarinic acetylcholine receptor signaling pathway, activation of phospholipase C activity by muscarinic acetylcholine receptor signaling pathway, activation of phosp…	asymmetric synapse, cell junction, cell soma, dendrite, integral to membrane, integral to plasma membrane, membrane, membrane fraction, nerve terminal, plasma membrane, postsynaptic membrane, symmetric synapse, synapse	Amine ligand-binding receptors, Class A/1 (Rhodopsin-like receptors), G alpha (i) signalling events, GPCR downstream signaling, GPCR ligand binding, Muscarinic acetylcholine receptors, Signaling by GPCR		hsa04020:Calcium signaling pathway,hsa04080:Neuroactive ligand-receptor interaction,hsa04810:Regulation of actin cytoskeleton,	3	2	0.6667	7
ENSG00000185641								3	134.905	0	3
ENSG00000187498	COL4A1	collagen, type IV, alpha 1		basement membrane, collagen, collagen type IV, extracellular region	Axon guidance, Integrin cell surface interactions, NCAM signaling for neurite out-growth, NCAM1 interactions, Signaling by PDGF		hsa04510:Focal adhesion,hsa04512:ECM-receptor interaction,hsa05200:Pathways in cancer,hsa05222:Small cell lung cancer,	3	2.50794	0.6667	1
ENSG00000189108	IL1RAPL2	interleukin 1 receptor accessory protein-like 2	central nervous system development, central nervous system development, innate immune response, innate immune response, protein amino acid phosphorylation, protein amino acid phosphorylation, signal transduction, signal transduction	integral to membrane, intrinsic to membrane, membrane				3	36.4762	0.3333	7
ENSG00000197146								3	46.5651	0.3333	4
ENSG00000197901	SLC22A6	solute carrier family 22 (organic anion transporter), member 6	alpha-ketoglutarate transport, anion transport, dicarboxylic acid transport, dicarboxylic acid transport, dicarboxylic acid transport, dicarboxylic acid transport, ion transport, ion transport, ion transport, ion transport, ion transport, organic anion transport, response to methotrexate, sodium-independent organic anion transport, transport, transport, transport, transport	basolateral plasma membrane, caveola, integral to membrane, integral to plasma membrane, membrane, membrane fraction, plasma membrane, protein complex	Transport of glucose and other sugars, bile salts and organic acids, metal ions and amine compounds, Organic anion transport, Organic cation/anion/zwitterion transport, SLC-mediated transmembrane transport, Transmembrane transport of small molecules			3	18.0051	0.3333	4
ENSG00000198542	ITGBL1	integrin, beta-like 1 (with EGF-like repeat domains)	cell adhesion, cell adhesion, cell-matrix adhesion, cell-matrix adhesion, integrin-mediated signaling pathway, integrin-mediated signaling pathway	extracellular region, integrin complex				3	40.4287	0.3333	1
ENSG00000198692	EIF1AY	eukaryotic translation initiation factor 1A, Y-linked	translational initiation, translational initiation	cytoplasm				3	0	1	22
ENSG00000213553								3	131.35	0	3
ENSG00000213626	LBH	limb bud and heart development homolog (mouse)	multicellular organismal development, regulation of transcription, regulation of transcription from RNA polymerase II promoter	cytoplasm, nucleus				3	748.594	0.3333	1
ENSG00000213906	LTB4R2	leukotriene B4 receptor 2	chemotaxis, G-protein coupled receptor protein signaling pathway, keratinocyte migration, negative regulation of adenylate cyclase activity, signal transduction	integral to membrane, integral to plasma membrane, membrane fraction, plasma membrane	Class A/1 (Rhodopsin-like receptors), Eicosanoid ligand-binding receptors, G alpha (q) signalling events, GPCR downstream signaling, GPCR ligand binding, Leukotriene receptors, Signaling by GPCR		hsa04020:Calcium signaling pathway,hsa04080:Neuroactive ligand-receptor interaction,	3	8.70642	0.6667	4
ENSG00000215211			cell adhesion, cell adhesion, G-protein coupled receptor protein signaling pathway, G-protein coupled receptor protein signaling pathway, "regulation of transcription, DNA-dependent"	actin cytoskeleton, chromatin, integral to membrane, nucleus				3	5.66667	0.6667	4
ENSG00000218426								3	120	0.3333	3
ENSG00000222039				keratin filament				3	5.5	0	4
ENSG00000230629								3	59	0.6667	3
ENSG00000233448								3	8	0.3333	21
ENSG00000233816	IFNA13	interferon, alpha 13	defense response, defense response	extracellular region				3	20.3333	0.3333	9
ENSG00000234009								3	12.7	0.3333	3
ENSG00000235994								3	0	1	4
ENSG00000239344								3	15.6035	0.6667	3
ENSG00000242735								3	29.1715	0	3
ENSG00000243199								3	3.91515	0.6667	3
ENSG00000244245								3	2	0.6667	18
ENSG00000244363								3	10	0.3333	18
ENSG00000023287	RB1CC1	RB1-inducible coiled-coil 1	cell cycle, heart development, JNK cascade, liver development, negative regulation of apoptosis, positive regulation of cell size, positive regulation of protein amino acid phosphorylation, regulation of transcription	nucleus		h_stathminPathway:Stathmin and breast cancer resistance to antimicrotubule agents,		2	24	0	10
ENSG00000035115	SH3YL1	SH3 domain containing, Ysc84-like 1 (S. cerevisiae)	oxidation reduction, oxidation reduction, oxidation reduction, oxidation reduction, oxidation reduction					2	0	1	30
ENSG00000038427	VCAN	versican	axon regeneration, cell adhesion, cell adhesion, cell adhesion, cell adhesion, cell adhesion, cell recognition, G-protein coupled receptor protein signaling pathway, multicellular organismal development, response to wounding	extracellular region, integral to membrane, proteinaceous extracellular matrix			hsa04514:Cell adhesion molecules (CAMs),	2	69.2289	0	1
ENSG00000040275	CCDC99	coiled-coil domain containing 99			Cell Cycle, Mitotic, DNA Replication, M Phase, Mitotic M-M/G1 phases, Mitotic Prometaphase			2	0	1	5
ENSG00000044524	EPHA3	EPH receptor A3	fever, protein amino acid phosphorylation, protein amino acid phosphorylation, protein amino acid phosphorylation, response to cytokine stimulus, response to lipopolysaccharide, signal transduction, transmembrane receptor protein tyrosine kinase signaling pathway, transmembrane receptor protein tyrosine kinase signaling pathway, transmembrane receptor protein tyrosine kinase signaling pathway	extracellular region, integral to membrane, integral to plasma membrane, membrane, plasma membrane			hsa04360:Axon guidance,	2	0	1	1
ENSG00000047410	TPR	translocated promoter region (to activated MET oncogene)	intracellular protein transmembrane transport, mitotic cell cycle spindle assembly checkpoint, mRNA transport, protein import into nucleus, protein transport, "regulation of transcription, DNA-dependent", seryl-tRNA aminoacylation, translation	cytoplasm, kinetochore, membrane, nuclear envelope, nuclear pore, nucleoplasm, nucleus	Glucose transport, Hexose transport, Metabolism of carbohydrates, Regulation of Glucokinase by Glucokinase Regulatory Protein, SLC-mediated transmembrane transport, Transmembrane transport of small molecules		hsa05200:Pathways in cancer,hsa05216:Thyroid cancer,	2	0	1	29
ENSG00000050555	LAMC3	laminin, gamma 3	cell adhesion, cell adhesion	basement membrane, extracellular matrix, extracellular region, membrane, proteinaceous extracellular matrix	Integrin cell surface interactions		hsa04510:Focal adhesion,hsa04512:ECM-receptor interaction,hsa05200:Pathways in cancer,hsa05222:Small cell lung cancer,	2	0	1	1
ENSG00000061918	GUCY1B3	guanylate cyclase 1, soluble, beta 3	blood circulation, cGMP biosynthetic process, cyclic nucleotide biosynthetic process, intracellular signaling cascade, nitric oxide mediated signal transduction, nitric oxide mediated signal transduction	guanylate cyclase complex, soluble, cytoplasm	Formation of Platelet plug, Hemostasis, Nitric oxide stimulates guanylate cyclase, Platelet Activation, Platelet homeostasis		hsa00230:Purine metabolism,hsa04270:Vascular smooth muscle contraction,hsa04540:Gap junction,hsa04730:Long-term depression,	2	450	0	1
ENSG00000071539	TRIP13	thyroid hormone receptor interactor 13	double-strand break repair, female meiosis I, male meiosis I, oocyte maturation, pachytene, reciprocal meiotic recombination, spermatid development, transcription from RNA polymerase II promoter	male germ cell nucleus, nucleus				2	0	1	5
ENSG00000073067	CYP2W1	cytochrome P450, family 2, subfamily W, polypeptide 1	oxidation reduction, oxidation reduction, oxidation reduction	endoplasmic reticulum, membrane	Biological oxidations, Cytochrome P450 - arranged by substrate type, Miscellaneous substrates, Phase 1 - Functionalization of compounds			2	0	1	4
ENSG00000076003	MCM6	minichromosome maintenance complex component 6	cell cycle, DNA replication, DNA replication initiation, DNA unwinding during replication, regulation of transcription	nucleoplasm, nucleus	Cell Cycle, Mitotic, Activation of ATR in response to replication stress, Activation of the pre-replicative complex, Assembly of the pre-replicative complex, Cell Cycle Checkpoints, DNA Replication, DNA Replication Pre-Initiation, DNA strand elongation, G1/S Transition, G2/M Checkpoints, M/G1 Transition, Mitotic G1-G1/S phases, Mitotic M-M/G1 phases, Orc1 removal from chromatin, Regulation of DNA…		hsa03030:DNA replication,hsa04110:Cell cycle,	2	112	0	5
ENSG00000078319		similar to Postmeiotic segregation increased 4-like protein, similar to postmeiotic segregation increased 2-like 2	mismatch repair, mismatch repair					2	0	1	21
ENSG00000081189	MEF2C	myocyte enhancer factor 2C	apoptosis, cell differentiation, multicellular organismal development, muscle organ development, negative regulation of specific transcription from RNA polymerase II promoter, nervous system development, positive regulation of survival gene product expression, "regulation of transcription, DNA-dependent", "regulation of transcription, DNA-dependent", "regulation of transcription, DNA-dependent"	nuclear speck, nucleus	CDO in myogenesis, ERK/MAPK targets, MAP kinase activation in TLR cascade, MAPK targets/ Nuclear events mediated by MAP kinases, MyD88 dependent cascade initiated on endosome, Myogenesis, NGF signalling via TRKA from the plasma membrane, Nuclear Events (kinase and transcription factor activation), Signalling by NGF, TRAF6 Mediated Induction of proinflammatory cytokines, TRAF6 mediated induction o…	h_alkPathway:ALK in cardiac myocytes,h_carm-erPathway:CARM1 and Regulation of the Estrogen Receptor,h_nfatPathway:NFAT and Hypertrophy of the heart (Transcription in the broken heart),	hsa04010:MAPK signaling pathway,	2	0	1	1
ENSG00000083807	SLC27A5	solute carrier family 27 (fatty acid transporter), member 5	bile acid metabolic process, fatty acid metabolic process, G-protein coupled receptor protein signaling pathway, lipid metabolic process, metabolic process, very-long-chain fatty acid metabolic process	endoplasmic reticulum, endoplasmic reticulum membrane, integral to membrane, membrane	Bile acid and bile salt metabolism, Metabolism of lipids and lipoproteins, Recycling of bile acids and salts, Synthesis of bile acids and bile salts, Synthesis of bile acids and bile salts via 24-hydroxycholesterol, Synthesis of bile acids and bile salts via 7alpha-hydroxycholesterol		hsa00120:Primary bile acid biosynthesis,hsa03320:PPAR signaling pathway,	2	10	0	17
ENSG00000090104	RGS1	regulator of G-protein signaling 1	immune response, inhibition of adenylate cyclase activity by G-protein signaling, negative regulation of signal transduction	plasma membrane				2	223	0	24
ENSG00000099889	ARVCF	armadillo repeat gene deletes in velocardiofacial syndrome	cell adhesion, multicellular organismal development	intracellular				2	4	0	4
ENSG00000100092	SH3BP1	SH3-domain binding protein 1	signal transduction, signal transduction, signal transduction, signal transduction, signal transduction	cytoplasm, intracellular				2	0	1	4
ENSG00000100146	SOX10	SRY (sex determining region Y)-box 10	cell differentiation, cell differentiation, cell differentiation, cell maturation, cell maturation, cell maturation, developmental growth, developmental growth, developmental growth, enteric nervous system development, enteric nervous system development, enteric nervous system development, gut morphogenesis, gut morphogenesis, gut morphogenesis, in utero embryonic development, in utero embryonic …	cytoplasm, nucleus				2	28.6429	0	7
ENSG00000101298	SNPH	syntaphilin	neurotransmitter secretion, neurotransmitter secretion, neurotransmitter secretion, synaptic vesicle docking during exocytosis, synaptic vesicle docking during exocytosis, synaptic vesicle docking during exocytosis	cell junction, integral to membrane, membrane, synapse, synaptosome				2	0	1	4
ENSG00000104368	PLAT	plasminogen activator, tissue	blood coagulation, blood coagulation, blood vessel morphogenesis, platelet-derived growth factor receptor signaling pathway, protein modification process, proteolysis, proteolysis, proteolysis, proteolysis, proteolysis, proteolysis, proteolysis, proteolysis, regulation of synaptic plasticity, response to hypoxia, smooth muscle cell migration, "synaptic transmission, glutamatergic"	apical part of cell, cytoplasm, extracellular region, extracellular space, secretory granule, synapse	Dissolution of Fibrin Clot, Hemostasis, Signaling by PDGF	h_amiPathway:Acute Myocardial Infarction,h_fibrinolysisPathway:Fibrinolysis Pathway,h_plateletAppPathway:Platelet Amyloid Precursor Protein Pathway,	hsa04610:Complement and coagulation cascades,	2	0	1	1
ENSG00000104375	STK3	serine/threonine kinase 3 (STE20 homolog, yeast)	positive regulation of apoptosis, protein amino acid phosphorylation, protein amino acid phosphorylation, protein amino acid phosphorylation, protein kinase cascade, signal transduction, signal transduction	cytoplasm, nucleus			hsa04010:MAPK signaling pathway,	2	0	1	10
ENSG00000104408	EIF3E	eukaryotic translation initiation factor 3, subunit E	negative regulation of translational initiation, "nuclear-transcribed mRNA catabolic process, nonsense-mediated decay"	PML body, chromatin, cytoplasm, cytosol, eukaryotic translation initiation factor 3 complex, nucleoplasm, nucleus	Activation of the mRNA upon binding of the cap-binding complex and eIFs, and subsequent binding to 43S, "Formation of the ternary complex, and subsequently, the 43S complex", 3 -UTR-mediated translational regulation, Cap-dependent Translation Initiation, Eukaryotic Translation Initiation, Formation of a pool of free 40S subunits, GTP hydrolysis and joining of the 60S ribosomal subunit, Gene Expre…			2	0	1	18
ENSG00000104435	STMN2	stathmin-like 2	intracellular signaling cascade, neuron differentiation	axon, cell projection, cytoplasm, growth cone, membrane, membrane fraction, perinuclear region of cytoplasm, soluble fraction				2	0	1	1
ENSG00000106991	ENG	endoglin	angiogenesis, artery morphogenesis, cell adhesion, central nervous system vasculogenesis, chronological cell aging, heart development, heart looping, negative regulation of protein amino acid autophosphorylation, patterning of blood vessels, positive regulation of BMP signaling pathway, positive regulation of pathway-restricted SMAD protein phosphorylation, regulation of transcription, regulation…	external side of plasma membrane, extracellular space, integral to membrane, membrane, membrane fraction, transforming growth factor beta receptor complex		h_cblPathway:CBL mediated ligand-induced downregulation of EGF receptors,		2	0	1	1
ENSG00000107562	CXCL12	chemokine (C-X-C motif) ligand 12 (stromal cell-derived factor 1)	adult locomotory behavior, ameboidal cell migration, blood circulation, brain development, cell adhesion, cellular calcium ion homeostasis, chemotaxis, G-protein coupled receptor protein signaling pathway, germ cell development, germ cell migration, immune response, immune response, immune response, immune response, immune response, induction of positive chemotaxis, motor axon guidance, neuron mi…	extracellular region, extracellular space, plasma membrane	Chemokine receptors bind chemokines, Class A/1 (Rhodopsin-like receptors), G alpha (i) signalling events, GPCR downstream signaling, GPCR ligand binding, Peptide ligand-binding receptors, Signaling by GPCR	h_Ccr5Pathway:Pertussis toxin-insensitive CCR5 Signaling in Macrophage,h_cxcr4Pathway:CXCR4 Signaling Pathway,	hsa04060:Cytokine-cytokine receptor interaction,hsa04062:Chemokine signaling pathway,hsa04360:Axon guidance,hsa04670:Leukocyte transendothelial migration,hsa04672:Intestinal immune network for IgA production,	2	0	1	1
ENSG00000110169	HPX	hemopexin	cellular iron ion homeostasis, heme metabolic process, heme transport, hemoglobin metabolic process, interspecies interaction between organisms, positive regulation of humoral immune response mediated by circulating immunoglobulin, positive regulation of immunoglobulin production, positive regulation of interferon-gamma-mediated signaling pathway, positive regulation of response to interferon-gam…	extracellular region, extracellular space				2	2	0	27
ENSG00000110848	CD69	CD69 molecule		external side of plasma membrane, integral to plasma membrane, membrane				2	53.016	0	6
ENSG00000111801	BTN3A3	butyrophilin, subfamily 3, member A3		integral to membrane, membrane				2	2	0	28
ENSG00000115665	SLC5A7	solute carrier family 5 (choline transporter), member 7	acetylcholine biosynthetic process, acetylcholine biosynthetic process, acetylcholine biosynthetic process, choline transport, choline transport, ion transport, ion transport, neuromuscular synaptic transmission, neuromuscular synaptic transmission, proteolysis, proteolysis, sodium ion transport, sodium ion transport, "synaptic transmission, cholinergic", "synaptic transmission, cholinergic", tra…	integral to membrane, membrane, plasma membrane	Transport of glucose and other sugars, bile salts and organic acids, metal ions and amine compounds, Acetylcholine Neurotransmitter Release Cycle, Amine compound SLC transporters, Neurotransmitter Release Cycle, SLC-mediated transmembrane transport, Synaptic Transmission, Transmembrane transport of small molecules, Transmission across Chemical Synapses			2	0	1	7
ENSG00000117523	PRRC2C	HLA-B associated transcript 2-like 2						2	0	1	29
ENSG00000117525	F3	coagulation factor III (thromboplastin, tissue factor)	activation of blood coagulation via clotting cascade, activation of caspase activity, activation of plasma proteins involved in acute inflammatory response, anti-apoptosis, blood coagulation, blood coagulation, "blood coagulation, extrinsic pathway", positive regulation of angiogenesis, positive regulation of cell migration, positive regulation of endothelial cell proliferation, positive regulati…	extracellular matrix, extracellular space, integral to membrane, intrinsic to external side of plasma membrane, plasma membrane	Extrinsic Pathway, Formation of Fibrin Clot (Clotting Cascade), Hemostasis	h_extrinsicPathway:Extrinsic Prothrombin Activation Pathway,	hsa04610:Complement and coagulation cascades,	2	450	0	1
ENSG00000119681	LTBP2	latent transforming growth factor beta binding protein 2	protein secretion, protein targeting, transforming growth factor beta receptor signaling pathway	extracellular region, proteinaceous extracellular matrix				2	5.56667	0	1
ENSG00000119888	EPCAM	epithelial cell adhesion molecule		apical plasma membrane, basolateral plasma membrane, integral to membrane, plasma membrane				2	0	1	30
ENSG00000121281	ADCY7	adenylate cyclase 7	activation of adenylate cyclase activity, activation of adenylate cyclase activity, cAMP biosynthetic process, cAMP biosynthetic process, cyclic nucleotide biosynthetic process, cyclic nucleotide biosynthetic process, intracellular signaling cascade, intracellular signaling cascade	integral to membrane, integral to plasma membrane, plasma membrane	Activation of GABAB receptors, Adenylate cyclase activating pathway, Adenylate cyclase inhibitory pathway, Aquaporin-mediated transport, Ca-dependent events, CaM pathway, Calmodulin induced events, G alpha (i) signalling events, G alpha (s) signalling events, G alpha (z) signalling events, G-protein mediated events, GABA B receptor activation, GABA receptor activation, GPCR downstream signaling, …		hsa00230:Purine metabolism,hsa04020:Calcium signaling pathway,hsa04062:Chemokine signaling pathway,hsa04114:Oocyte meiosis,hsa04270:Vascular smooth muscle contraction,hsa04540:Gap junction,hsa04912:GnRH signaling pathway,hsa04914:Progesterone-mediated oocyte maturation,hsa04916:Melanogenesis,hsa05414:Dilated cardiomyopathy,	2	0	1	2
ENSG00000121966	CXCR4	chemokine (C-X-C motif) receptor 4	activation of MAPK activity, ameboidal cell migration, apoptosis, brain development, chemotaxis, chemotaxis, elevation of cytosolic calcium ion concentration, G-protein coupled receptor protein signaling pathway, G-protein coupled receptor protein signaling pathway, germ cell development, germ cell migration, immune response, inflammatory response, initiation of viral infection, interspecies inte…	cell leading edge, cytoplasm, growth cone, integral to membrane, integral to plasma membrane, plasma membrane	Chemokine receptors bind chemokines, Class A/1 (Rhodopsin-like receptors), G alpha (i) signalling events, GPCR downstream signaling, GPCR ligand binding, Peptide ligand-binding receptors, Signaling by GPCR	h_Ccr5Pathway:Pertussis toxin-insensitive CCR5 Signaling in Macrophage,h_cxcr4Pathway:CXCR4 Signaling Pathway,h_nktPathway:Selective expression of chemokine receptors during T-cell polarization,h_vifPathway:HIV-1 defeats host-mediated resistance by CEM15,	hsa04060:Cytokine-cytokine receptor interaction,hsa04062:Chemokine signaling pathway,hsa04144:Endocytosis,hsa04360:Axon guidance,hsa04670:Leukocyte transendothelial migration,hsa04672:Intestinal immune network for IgA production,	2	2	0	24
ENSG00000123307	NEUROD4	neurogenic differentiation 4	camera-type eye development, cell fate commitment, glial cell differentiation, multicellular organismal development, nervous system development, neuroblast proliferation, neuron development, neuron migration, Notch signaling pathway, regulation of transcription	nucleus				2	25	0	7
ENSG00000123416	TUBA1B	tubulin, alpha 1b	microtubule cytoskeleton organization, microtubule-based movement, microtubule-based movement, microtubule-based process, microtubule-based process, protein polymerization, protein polymerization	cytoplasm, microtubule, protein complex	Cell Cycle, Mitotic, Axon guidance, Centrosome maturation, Chaperonin-mediated protein folding, Cooperation of Prefoldin and TriC/CCT in actin and tubulin folding, DNA Replication, Factors involved in megakaryocyte development and platelet production, Formation of tubulin folding intermediates by CCT/TriC, G2/M Transition, Gap junction assembly, Gap junction trafficking, Gap junction trafficking …		hsa04540:Gap junction,hsa05130:Pathogenic Escherichia coli infection,	2	0	1	34
ENSG00000126709	IFI6	interferon, alpha-inducible protein 6	anti-apoptosis, DNA repair, DNA repair, DNA repair, DNA repair, DNA repair, immune response, negative regulation of caspase activity, negative regulation of mitochondrial depolarization, release of cytochrome c from mitochondria	integral to membrane, membrane, mitochondrion	Interferon Signaling, Interferon alpha/beta signaling			2	14	0	13
ENSG00000127957			DNA topological change, "regulation of transcription, DNA-dependent", "regulation of transcription, DNA-dependent", "regulation of transcription, DNA-dependent", "regulation of transcription, DNA-dependent", "regulation of transcription, DNA-dependent", "regulation of transcription, DNA-dependent", "regulation of transcription, DNA-dependent", "regulation of transcription, DNA-dependent"	chromosome, intracellular				2	6	0	21
ENSG00000129932	DOHH	deoxyhypusine hydroxylase/monooxygenase	oxidation reduction, oxidation reduction, peptidyl-lysine modification to hypusine, peptidyl-lysine modification to hypusine		Hypusine synthesis from eIF5A-lysine, Metabolism of proteins, Post-translational modification: gamma carboxylation and hypusine formation, Post-translational protein modification			2	0	1	4
ENSG00000130477	UNC13A	unc-13 homolog A (C. elegans)	exocytosis, intracellular signaling cascade, intracellular signaling cascade	cell junction, cytoplasm, plasma membrane, synapse				2	0	1	4
ENSG00000132297	HHLA1	HERV-H LTR-associating 1, otoconin 90	lipid catabolic process, lipid catabolic process, lipid catabolic process, phospholipid metabolic process, phospholipid metabolic process, phospholipid metabolic process	extracellular region, proteinaceous extracellular matrix				2	0	1	9
ENSG00000132676	DAP3	death associated protein 3	apoptosis, apoptosis, apoptosis, apoptotic mitochondrial changes, apoptotic mitochondrial changes, induction of apoptosis by extracellular signals, induction of apoptosis by extracellular signals	mitochondrial matrix, mitochondrial ribosome, mitochondrion, ribosome, small ribosomal subunit				2	2	0	12
ENSG00000133980	VRTN	chromosome 14 open reading frame 115	transposition, DNA-mediated					2	0	1	4
ENSG00000135837	CEP350	centrosomal protein 350kDa		centrosome, nucleus, spindle				2	0	1	29
ENSG00000137106	GRHPR	glyoxylate reductase/hydroxypyruvate reductase	excretion, metabolic process, metabolic process, metabolic process, oxidation reduction, pentose-phosphate shunt	cytoplasm	Glyoxylate metabolism, Metabolism of amino acids and derivatives		hsa00620:Pyruvate metabolism,hsa00630:Glyoxylate and dicarboxylate metabolism,	2	0	1	17
ENSG00000137440	FGFBP1	fibroblast growth factor binding protein 1	cell-cell signaling, cell-cell signaling, cell-cell signaling, negative regulation of cell proliferation, negative regulation of cell proliferation, signal transduction, signal transduction	extracellular region, extracellular space, plasma membrane				2	96.2381	0	16
ENSG00000137573	SULF1	sulfatase 1	apoptosis, apoptosis, apoptosis, apoptosis, heparan sulfate proteoglycan metabolic process, heparan sulfate proteoglycan metabolic process, heparan sulfate proteoglycan metabolic process, heparan sulfate proteoglycan metabolic process, metabolic process, metabolic process, metabolic process, metabolic process	Golgi apparatus, Golgi stack, cell surface, endoplasmic reticulum, extracellular space				2	2	0	31
ENSG00000137726	FXYD6	FXYD domain containing ion transport regulator 6	ion transport	extracellular space, integral to membrane, membrane, plasma membrane				2	0	1	1
ENSG00000138160	KIF11	kinesin family member 11	cell cycle, cell division, microtubule-based movement, mitosis, mitotic centrosome separation, mitotic spindle organization, spindle pole body organization	chromatin remodeling complex, kinesin complex, spindle microtubule, spindle pole	Factors involved in megakaryocyte development and platelet production, Hemostasis, Kinesins			2	0	1	5
ENSG00000138385	SSB	Sjogren syndrome antigen B (autoantigen La)	histone mRNA metabolic process, histone mRNA metabolic process, RNA processing, RNA processing, RNA processing, RNA processing, RNA processing, RNA processing, tRNA modification, tRNA modification	cytoplasm, nucleolus, nucleus, ribonucleoprotein complex		h_RNApol3Pathway:RNA polymerase III transcription,	hsa05322:Systemic lupus erythematosus,	2	2	0	32
ENSG00000138778	CENPE	centromere protein E, 312kDa	cell cycle, cell division, establishment of protein localization, kinetochore assembly, microtubule-based movement, microtubule-based movement, microtubule-based movement, mitotic cell cycle spindle assembly checkpoint, mitotic chromosome movement towards spindle pole, mitotic metaphase, mitotic metaphase plate congression, multicellular organismal development, positive regulation of attachment o…	cytoplasm, microtubule, nucleus, outer kinetochore of condensed chromosome, spindle	Cell Cycle, Mitotic, DNA Replication, Factors involved in megakaryocyte development and platelet production, Hemostasis, Kinesins, M Phase, Mitotic M-M/G1 phases, Mitotic Prometaphase			2	0	1	5
ENSG00000142534	RPS11	ribosomal protein S11	translation, translational elongation	cytosol, cytosolic small ribosomal subunit, intracellular, ribosome	Activation of the mRNA upon binding of the cap-binding complex and eIFs, and subsequent binding to 43S, "Formation of the ternary complex, and subsequently, the 43S complex", 3 -UTR-mediated translational regulation, Cap-dependent Translation Initiation, Diabetes pathways, Eukaryotic Translation Elongation, Eukaryotic Translation Initiation, Eukaryotic Translation Termination, Formation of a pool…		hsa03010:Ribosome,	2	0	1	3
ENSG00000145708	CRHBP	corticotropin releasing hormone binding protein	female pregnancy, hormone metabolic process, learning or memory, signal transduction	extracellular space, soluble fraction				2	0	1	23
ENSG00000145741	BTF3	basic transcription factor 3	in utero embryonic development, regulation of transcription, transcription from RNA polymerase II promoter	nucleus				2	0	1	3
ENSG00000149124	GLYAT	glycine-N-acyltransferase	acyl-CoA metabolic process, response to toxin	mitochondrion	Amino Acid conjugation, Biological oxidations, Conjugation of benzoate with glycine, Conjugation of carboxylic acids, Conjugation of salicylate with glycine, Phase II conjugation			2	0	1	17
ENSG00000149554	CHEK1	CHK1 checkpoint homolog (S. pombe)	cell cycle, cell cycle, cell cycle, DNA damage checkpoint, DNA damage checkpoint, DNA damage checkpoint, DNA damage checkpoint, DNA repair, DNA repair, DNA repair, DNA repair, DNA replication, DNA replication, DNA replication, G2/M transition of mitotic cell cycle, G2/M transition of mitotic cell cycle, G2/M transition of mitotic cell cycle, G2/M transition of mitotic cell cycle, gamete generatio…	condensed nuclear chromosome, cytoplasm, nucleoplasm, nucleus, replication fork	Activation of ATR in response to replication stress, Cell Cycle Checkpoints, Chk1/Chk2(Cds1) mediated inactivation of Cyclin B:Cdk1 complex, G1/S DNA Damage Checkpoints, G2/M Checkpoints, G2/M DNA damage checkpoint, Ubiquitin Mediated Degradation of Phosphorylated Cdc25A, p53-Independent DNA Damage Response, p53-Independent G1/S DNA damage checkpoint	h_atmPathway:ATM Signaling Pathway,h_atrbrcaPathway:Role of BRCA1, BRCA2 and ATR in Cancer Susceptibility,h_cdc25Pathway:cdc25 and chk1 Regulatory Pathway in response to DNA damage,h_g2Pathway:Cell Cycle: G2/M Checkpoint,h_plk3Pathway:Regulation of cell cycle progression by Plk3,h_rbPathway:RB Tumor Suppressor/Checkpoint Signaling in response to DNA damage,	hsa04110:Cell cycle,hsa04115:p53 signaling pathway,	2	0	1	5
ENSG00000154734	ADAMTS1	ADAM metallopeptidase with thrombospondin type 1 motif, 1	heart trabecula formation, integrin-mediated signaling pathway, kidney development, negative regulation of cell proliferation, ovulation from ovarian follicle, proteolysis, proteolysis	basement membrane, cytoplasmic vesicle, extracellular matrix, extracellular region, proteinaceous extracellular matrix				2	0	1	1
ENSG00000158008	EXTL1	exostoses (multiple)-like 1	skeletal system development	endoplasmic reticulum, integral to membrane, intrinsic to endoplasmic reticulum membrane, membrane			hsa00534:Heparan sulfate biosynthesis,	2	236	0	25
ENSG00000158402	CDC25C	cell division cycle 25 homolog C (S. pombe)	cell cycle, cell division, cell proliferation, DNA replication, interspecies interaction between organisms, M phase of mitotic cell cycle, M phase of mitotic cell cycle, M phase of mitotic cell cycle, M phase of mitotic cell cycle, M phase of mitotic cell cycle, protein amino acid dephosphorylation, protein amino acid dephosphorylation, protein amino acid dephosphorylation, protein amino acid dep…	cytoplasm, cytosol, intracellular, nucleoplasm, nucleus	Cell Cycle, Mitotic, Activation of ATR in response to replication stress, Cell Cycle Checkpoints, Chk1/Chk2(Cds1) mediated inactivation of Cyclin B:Cdk1 complex, Cyclin A/B1 associated events during G2/M transition, Cyclin B2 mediated events, G2/M Checkpoints, G2/M DNA damage checkpoint, G2/M Transition, Mitotic G2-G2/M phases, Polo-like kinase mediated events	h_mPRPathway:How Progesterone Initiates the Oocyte Maturation,h_plk3Pathway:Regulation of cell cycle progression by Plk3,	hsa04110:Cell cycle,hsa04114:Oocyte meiosis,hsa04914:Progesterone-mediated oocyte maturation,	2	0	1	5
ENSG00000160339	FCN2	ficolin (collagen/fibrinogen domain containing lectin) 2 (hucolin)	complement activation, lectin pathway, opsonization, signal transduction, signal transduction, signal transduction	extracellular region				2	0	1	23
ENSG00000162706	CADM3	cell adhesion molecule 3	cell adhesion, heterophilic cell adhesion, homophilic cell adhesion	cell-cell junction, integral to membrane, plasma membrane	Adherens junctions interactions, Cell junction organization, Cell-cell junction organization, Nectin/Necl trans heterodimerization		hsa04514:Cell adhesion molecules (CAMs),	2	2	0	38
ENSG00000163191	S100A11	S100 calcium binding protein A11	negative regulation of cell proliferation, negative regulation of DNA replication, signal transduction	cytoplasm, nucleus, ruffle				2	450	0	2
ENSG00000163218	PGLYRP4	peptidoglycan recognition protein 4	defense response to Gram-positive bacterium, detection of bacterium, innate immune response, peptidoglycan catabolic process, peptidoglycan catabolic process	intracellular, membrane				2	0	1	9
ENSG00000164754	RAD21	RAD21 homolog (S. pombe)	apoptosis, cell cycle, cell division, chromosome segregation, double-strand break repair, mitosis, reciprocal meiotic recombination, response to DNA damage stimulus	nuclear chromosome, nucleus	Cell Cycle, Mitotic, DNA Replication, M Phase, Mitotic M-M/G1 phases, Mitotic Metaphase/Anaphase Transition, Mitotic Prometaphase		hsa04110:Cell cycle,	2	0	1	10
ENSG00000165125	TRPV6	transient receptor potential cation channel, subfamily V, member 6	calcium ion transport, calcium ion transport, ion transport, ion transport, regulation of calcium ion-dependent exocytosis	integral to membrane, integral to plasma membrane, membrane, plasma membrane				2	0	1	4
ENSG00000166986	MARS	methionyl-tRNA synthetase	methionyl-tRNA aminoacylation, methionyl-tRNA aminoacylation, translation, translation, tRNA aminoacylation for protein translation, tRNA aminoacylation for protein translation	cytoplasm, plasma membrane	Cytosolic tRNA aminoacylation, Gene Expression, tRNA Aminoacylation		hsa00450:Selenoamino acid metabolism,hsa00970:Aminoacyl-tRNA biosynthesis,	2	2	0	33
ENSG00000167552	TUBA1A	tubulin, alpha 1a	microtubule-based movement, microtubule-based movement, microtubule-based process, microtubule-based process, protein polymerization, protein polymerization	cytoplasm, cytoplasmic microtubule, microtubule, protein complex	Cell Cycle, Mitotic, Axon guidance, Centrosome maturation, Chaperonin-mediated protein folding, Cooperation of Prefoldin and TriC/CCT in actin and tubulin folding, DNA Replication, Factors involved in megakaryocyte development and platelet production, Formation of tubulin folding intermediates by CCT/TriC, G2/M Transition, Gap junction assembly, Gap junction trafficking, Gap junction trafficking …		hsa04540:Gap junction,hsa05130:Pathogenic Escherichia coli infection,	2	0	1	34
ENSG00000167553	TUBA1C	tubulin, alpha 1c	microtubule-based movement, microtubule-based movement, microtubule-based process, microtubule-based process, protein polymerization, protein polymerization	cytoplasm, microtubule, protein complex	Cell Cycle, Mitotic, Axon guidance, Centrosome maturation, Chaperonin-mediated protein folding, Cooperation of Prefoldin and TriC/CCT in actin and tubulin folding, DNA Replication, Factors involved in megakaryocyte development and platelet production, Formation of tubulin folding intermediates by CCT/TriC, G2/M Transition, Gap junction assembly, Gap junction trafficking, Gap junction trafficking …		hsa04540:Gap junction,hsa05130:Pathogenic Escherichia coli infection,	2	0	1	34
ENSG00000167642	SPINT2	serine peptidase inhibitor, Kunitz type, 2	cell motion	cytoplasm, extracellular matrix, extracellular region, integral to membrane, plasma membrane, soluble fraction				2	0	1	30
ENSG00000169679	BUB1	budding uninhibited by benzimidazoles 1 homolog (yeast)	cell cycle, cell division, cell proliferation, mitosis, mitotic cell cycle spindle assembly checkpoint, protein amino acid phosphorylation, protein amino acid phosphorylation	chromosome, centromeric region, "condensed nuclear chromosome, centromeric region", condensed chromosome kinetochore, kinetochore, nucleus, spindle pole body	Cell Cycle, Mitotic, DNA Replication, M Phase, Mitotic M-M/G1 phases, Mitotic Prometaphase		hsa04110:Cell cycle,hsa04114:Oocyte meiosis,hsa04914:Progesterone-mediated oocyte maturation,	2	0	1	5
ENSG00000169884	WNT10B	wingless-type MMTV integration site family, member 10B	multicellular organismal development, multicellular organismal development, multicellular organismal development, multicellular organismal development, multicellular organismal development, multicellular organismal development, multicellular organismal development, multicellular organismal development, signal transduction, "Wnt receptor signaling pathway, calcium modulating pathway", "Wnt recepto…	extracellular region, proteinaceous extracellular matrix	Class B/2 (Secretin family receptors), GPCR ligand binding, Signaling by GPCR		hsa04310:Wnt signaling pathway,hsa04340:Hedgehog signaling pathway,hsa04916:Melanogenesis,hsa05200:Pathways in cancer,hsa05217:Basal cell carcinoma,	2	12.3	0	16
ENSG00000171522	PTGER4	prostaglandin E receptor 4 (subtype EP4)	G-protein coupled receptor protein signaling pathway, "G-protein signaling, coupled to cAMP nucleotide second messenger", immune response, regulation of ossification, signal transduction	integral to membrane, plasma membrane	Class A/1 (Rhodopsin-like receptors), Eicosanoid ligand-binding receptors, G alpha (s) signalling events, GPCR downstream signaling, GPCR ligand binding, Prostanoid ligand receptors, Signaling by GPCR	h_eicosanoidPathway:Eicosanoid Metabolism,	hsa04080:Neuroactive ligand-receptor interaction,	2	0	1	2
ENSG00000171611	PTCRA	pre T-cell antigen receptor alpha	negative regulation of thymocyte apoptosis	integral to membrane, membrane			hsa04330:Notch signaling pathway,	2	4	0	4
ENSG00000171936	OR10H3	olfactory receptor, family 10, subfamily H, member 3	G-protein coupled receptor protein signaling pathway, response to stimulus, sensory perception of smell, signal transduction	integral to membrane, membrane, plasma membrane	GPCR downstream signaling, Olfactory Signaling Pathway, Signaling by GPCR		hsa04740:Olfactory transduction,	2	0	1	7
ENSG00000172724	CCL19	chemokine (C-C motif) ligand 19	cellular calcium ion homeostasis, chemotaxis, immune response, immune response, inflammatory response, response to virus, signal transduction	extracellular region, extracellular space	Chemokine receptors bind chemokines, Class A/1 (Rhodopsin-like receptors), G alpha (i) signalling events, GPCR downstream signaling, GPCR ligand binding, Peptide ligand-binding receptors, Signaling by GPCR		hsa04060:Cytokine-cytokine receptor interaction,hsa04062:Chemokine signaling pathway,	2	0	1	1
ENSG00000172809	RPL38	ribosomal protein L38	translation, translation, translational elongation, translational elongation	cytosol, cytosolic large ribosomal subunit, intracellular, ribosome	3 -UTR-mediated translational regulation, Cap-dependent Translation Initiation, Diabetes pathways, Eukaryotic Translation Elongation, Eukaryotic Translation Initiation, Eukaryotic Translation Termination, Formation of a pool of free 40S subunits, GTP hydrolysis and joining of the 60S ribosomal subunit, Gene Expression, Influenza Viral RNA Transcription and Replication, Insulin Synthesis and Proce…		hsa03010:Ribosome,	2	6.80476	0	3
ENSG00000178726	THBD	thrombomodulin	blood coagulation, embryonic development, female pregnancy, response to cAMP, response to lipopolysaccharide, response to X-ray	extracellular space, integral to plasma membrane, membrane, plasma membrane	Cell surface interactions at the vascular wall, Common Pathway, Formation of Fibrin Clot (Clotting Cascade), Hemostasis		hsa04610:Complement and coagulation cascades,	2	0	1	1
ENSG00000180210	F2	coagulation factor II (thrombin)	activation of caspase activity, acute-phase response, blood coagulation, blood coagulation, cell surface receptor linked signal transduction, cytosolic calcium ion homeostasis, fibrinolysis, multicellular organismal development, platelet activation, platelet activation, positive regulation of blood coagulation, positive regulation of collagen biosynthetic process, positive regulation of protein a…	extracellular region, extracellular space, plasma membrane, soluble fraction	Gamma-carboxylation, transport, and amino-terminal cleavage of proteins, Cell surface interactions at the vascular wall, Class A/1 (Rhodopsin-like receptors), Common Pathway, Diabetes pathways, Formation of Fibrin Clot (Clotting Cascade), Formation of Platelet plug, G alpha (q) signalling events, GPCR downstream signaling, GPCR ligand binding, Gamma-carboxylation of protein precursors, Hemostasis…	h_amiPathway:Acute Myocardial Infarction,h_biopeptidesPathway:Bioactive Peptide Induced Signaling Pathway,h_dbpbPathway:Transcriptional activation of dbpb from mRNA,h_extrinsicPathway:Extrinsic Prothrombin Activation Pathway,h_fibrinolysisPathway:Fibrinolysis Pathway,h_intrinsicPathway:Intrinsic Prothrombin Activation Pathway,h_nfatPathway:NFAT and Hypertrophy of the heart (Transcription in the b…	hsa04080:Neuroactive ligand-receptor interaction,hsa04610:Complement and coagulation cascades,hsa04810:Regulation of actin cytoskeleton,	2	2	0	35
ENSG00000180549	FUT7	fucosyltransferase 7 (alpha (1,3) fucosyltransferase)	L-fucose catabolic process, protein amino acid glycosylation	Golgi apparatus, integral to membrane, membrane			hsa00601:Glycosphingolipid biosynthesis,	2	9.2	0	4
ENSG00000181104	F2R	coagulation factor II (thrombin) receptor	activation of caspase activity, activation of MAPKK activity, activation of protein kinase C activity by G-protein coupled receptor protein signaling pathway, anatomical structure morphogenesis, blood coagulation, blood coagulation, connective tissue replacement during inflammatory response, death, "elevation of cytosolic calcium ion concentration during G-protein signaling, coupled to IP3 second…	Golgi apparatus, caveola, integral to membrane, integral to plasma membrane, neuromuscular junction, plasma membrane, platelet dense tubular network, postsynaptic membrane	Class A/1 (Rhodopsin-like receptors), Formation of Platelet plug, G alpha (q) signalling events, GPCR downstream signaling, GPCR ligand binding, Hemostasis, Peptide ligand-binding receptors, Platelet Activation, Platelet activation triggers, Signaling by GPCR, Thrombin signalling through proteinase activated receptors (PARs)	h_amiPathway:Acute Myocardial Infarction,h_extrinsicPathway:Extrinsic Prothrombin Activation Pathway,h_fibrinolysisPathway:Fibrinolysis Pathway,h_intrinsicPathway:Intrinsic Prothrombin Activation Pathway,	hsa04020:Calcium signaling pathway,hsa04080:Neuroactive ligand-receptor interaction,hsa04144:Endocytosis,hsa04610:Complement and coagulation cascades,hsa04810:Regulation of actin cytoskeleton,	2	0	1	1
ENSG00000183473	SSTR3	somatostatin receptor 3	cell-cell signaling, cell-cell signaling, G-protein coupled receptor protein signaling pathway, G-protein coupled receptor protein signaling pathway, "G-protein signaling, coupled to cyclic nucleotide second messenger", "G-protein signaling, coupled to cyclic nucleotide second messenger", induction of apoptosis by hormones, induction of apoptosis by hormones, negative regulation of cell prolifera…	integral to membrane, integral to plasma membrane, nonmotile primary cilium, plasma membrane	Class A/1 (Rhodopsin-like receptors), G alpha (i) signalling events, GPCR downstream signaling, GPCR ligand binding, Peptide ligand-binding receptors, Signaling by GPCR		hsa04080:Neuroactive ligand-receptor interaction,	2	120	0	25
ENSG00000184166	OR1D2	olfactory receptor, family 1, subfamily D, member 2	cell motion, G-protein coupled receptor protein signaling pathway, response to stimulus, sensory perception of smell, signal transduction	integral to membrane, integral to plasma membrane, plasma membrane	GPCR downstream signaling, Olfactory Signaling Pathway, Signaling by GPCR		hsa04740:Olfactory transduction,	2	0	1	7
ENSG00000187764	SEMA4D	sema domain, immunoglobulin domain (Ig), transmembrane domain (TM) and short cytoplasmic domain, (semaphorin) 4D	anti-apoptosis, anti-apoptosis, anti-apoptosis, anti-apoptosis, anti-apoptosis, cell adhesion, cell adhesion, cell adhesion, cell adhesion, cell adhesion, cell differentiation, cell differentiation, cell differentiation, cell differentiation, cell differentiation, immune response, immune response, immune response, immune response, immune response, multicellular organismal development, multicellul…	integral to membrane, membrane	Axon guidance, Sema4D in semaphorin signaling, Sema4D induced cell migration and growth-cone collapse, Sema4D mediated inhibition of cell attachment and migration, Semaphorin interactions		hsa04360:Axon guidance,	2	0	1	8
ENSG00000196115			proteolysis, proteolysis, proteolysis, proteolysis, proteolysis, proteolysis					2	96	0	7
ENSG00000196735	HLA-DQA1, LOC100133678, LOC100133763, LOC100507686, LOC100507718, LOC100509457, LOC100510623	major histocompatibility complex, class II, DQ alpha 1	antigen processing and presentation, antigen processing and presentation, antigen processing and presentation, antigen processing and presentation, antigen processing and presentation of peptide or polysaccharide antigen via MHC class II, antigen processing and presentation of peptide or polysaccharide antigen via MHC class II, antigen processing and presentation of peptide or polysaccharide anti…	MHC class II protein complex, integral to membrane, membrane, plasma membrane			hsa04514:Cell adhesion molecules (CAMs),hsa04612:Antigen processing and presentation,hsa04672:Intestinal immune network for IgA production,hsa04940:Type I diabetes mellitus,hsa05310:Asthma,hsa05320:Autoimmune thyroid disease,hsa05322:Systemic lupus erythematosus,hsa05330:Allograft rejection,hsa05332:Graft-versus-host disease,hsa05416:Viral myocarditis,	2	0	1	2
ENSG00000197253	LOC100507804, TPSB2							2	2	0	36
ENSG00000197405	C5AR1	complement component 5a receptor 1	activation of MAPK activity, activation of phospholipase C activity, cellular defense response, chemotaxis, elevation of cytosolic calcium ion concentration, G-protein coupled receptor protein signaling pathway, immune response, sensory perception of chemical stimulus, signal transduction	integral to membrane, integral to plasma membrane, plasma membrane	Class A/1 (Rhodopsin-like receptors), G alpha (i) signalling events, GPCR downstream signaling, GPCR ligand binding, Peptide ligand-binding receptors, Signaling by GPCR		hsa04080:Neuroactive ligand-receptor interaction,hsa04610:Complement and coagulation cascades,	2	1338	0	26
ENSG00000198632			mismatch repair					2	0	1	21
ENSG00000200879								2	2	0	37
ENSG00000209482								2	0	1	42
ENSG00000211795								2	10.0667	0	7
ENSG00000211895			immune response, protein-chromophore linkage					2	0	1	6
ENSG00000213809	KLRC4-KLRK1, KLRK1	killer cell lectin-like receptor subfamily K, member 1	natural killer cell activation, natural killer cell activation, positive regulation of interferon-gamma production, positive regulation of natural killer cell mediated cytotoxicity, positive regulation of nitric oxide biosynthetic process, signal transduction, stimulatory C-type lectin receptor signaling pathway, T cell costimulation	external side of plasma membrane, integral to plasma membrane, membrane	Immunoregulatory interactions between a Lymphoid and a non-Lymphoid cell		hsa04650:Natural killer cell mediated cytotoxicity,	2	0	1	8
ENSG00000215616	LOC100507453			proteinaceous extracellular matrix				2	0	1	1
ENSG00000216238								2	2	0	39
ENSG00000217624								2	2	0	40
ENSG00000221867	MAGEA3	melanoma antigen family A, 3	type I hypersensitivity					2	2	0	41
ENSG00000225093								2	0	1	42
ENSG00000228278	ORM2	orosomucoid 2	acute-phase response, regulation of immune system process	extracellular region, extracellular space				2	2	0	43
ENSG00000229150								2	0	1	4
ENSG00000229638								2	0	1	3
ENSG00000232573								2	0	1	42
ENSG00000232742								2	2	0	44
ENSG00000234353								2	0	1	6
ENSG00000236229								2	2	0	45
ENSG00000236565								2	6	0	20
ENSG00000239672	NME1	non-metastatic cells 1, protein (NM23A) expressed in	cell differentiation, cell differentiation, cell differentiation, cell differentiation, CTP biosynthetic process, CTP biosynthetic process, CTP biosynthetic process, CTP biosynthetic process, CTP biosynthetic process, endocytosis, endocytosis, endocytosis, endocytosis, GTP biosynthetic process, GTP biosynthetic process, GTP biosynthetic process, GTP biosynthetic process, GTP biosynthetic process,…	centrosome, cytoplasm, cytosol, intermediate filament, microsome, nucleus, perinuclear region of cytoplasm, soluble fraction				2	2	0	46
ENSG00000240821								2	11.3606	0	3
ENSG00000241287								2	0	1	2
ENSG00000241320								2	0	1	19
ENSG00000242173	ARHGDIG	Rho GDP dissociation inhibitor (GDI) gamma	negative regulation of cell adhesion, regulation of protein localization, regulation of protein localization, Rho protein signal transduction	cytoplasm, cytoplasmic membrane-bounded vesicle, membrane fraction				2	348	0	25
ENSG00000242435								2	2	0	47
ENSG00000242467								2	0	1	4
ENSG00000242771								2	22.7	0	9
ENSG00000243958	PSMB9		proteolysis involved in cellular protein catabolic process, proteolysis involved in cellular protein catabolic process, proteolysis involved in cellular protein catabolic process	proteasome core complex				2	16	0	11
ENSG00000243964								2	46.8805	0	3
ENSG00000245942								2	49.4762	0	16
ENSG00000002933	TMEM176A	transmembrane protein 176A	proteolysis, proteolysis, proteolysis, proteolysis	integral to membrane, membrane				1	0	0	49
ENSG00000007952	NOX1	NADPH oxidase 1	angiogenesis, cell migration, electron transport chain, FADH2 metabolic process, hydrogen peroxide metabolic process, inflammatory response, intracellular pH elevation, ion transport, NADP metabolic process, positive regulation of integrin biosynthetic process, positive regulation of smooth muscle cell proliferation, positive regulation vascular endothelial growth factor production, proton transp…	NADPH oxidase complex, early endosome, integral to membrane, membrane		h_CCR3Pathway:CCR3 signaling in Eosinophils,h_freePathway:Free Radical Induced Apoptosis,	hsa04670:Leukocyte transendothelial migration,	1	0	0	57
ENSG00000008282	SYPL1	synaptophysin-like 1	synaptic transmission, transport, transport, transport, transport	cytoplasmic vesicle, integral to plasma membrane, melanosome, membrane, secretory granule, synaptic vesicle				1	0	0	95
ENSG00000009790	TRAF3IP3	TRAF3 interacting protein 3		integral to membrane, membrane				1	0	0	8
ENSG00000011009	LYPLA2	lysophospholipase II	fatty acid metabolic process, lipid metabolic process, "regulation of transcription, DNA-dependent"	cytoplasm, nucleus			hsa00564:Glycerophospholipid metabolism,	1	0	0	121
ENSG00000011332	DPF1	D4, zinc and double PHD fingers family 1	induction of apoptosis, induction of apoptosis, intracellular signaling cascade, nervous system development, regulation of transcription, regulation of transcription	cytoplasm, intracellular, nucleus				1	0	0	4
ENSG00000015479	MATR3	matrin 3		intracellular, nuclear inner membrane, nuclear matrix, nucleus		h_antisensePathway:RNA polymerase III transcription,		1	0	0	135
ENSG00000021461	CYP3A43	cytochrome P450, family 3, subfamily A, polypeptide 43	oxidation reduction, oxidation reduction, oxidation reduction	endoplasmic reticulum, membrane, microsome, tight junction	Biological oxidations, Cytochrome P450 - arranged by substrate type, Miscellaneous substrates, Phase 1 - Functionalization of compounds	h_nuclearRsPathway:Nuclear Receptors in Lipid Metabolism and Toxicity,	hsa00140:Steroid hormone biosynthesis,hsa00591:Linoleic acid metabolism,hsa00830:Retinol metabolism,hsa00980:Metabolism of xenobiotics by cytochrome P450,hsa00982:Drug metabolism,hsa00983:Drug metabolism,	1	0	0	68
ENSG00000021852	C8B	complement component 8, beta polypeptide	complement activation, alternative pathway, "complement activation, classical pathway", cytolysis	extracellular region, extracellular space, membrane, membrane attack complex	Complement cascade, Terminal pathway of complement		hsa04610:Complement and coagulation cascades,hsa05020:Prion diseases,hsa05322:Systemic lupus erythematosus,	1	0	0	27
ENSG00000025423	HSD17B6	hydroxysteroid (17-beta) dehydrogenase 6 homolog (mouse)	androgen biosynthetic process, androgen catabolic process, enterobactin biosynthetic process, enterobactin biosynthetic process, lipid metabolic process, metabolic process, metabolic process, oxidation reduction, oxidation reduction, steroid metabolic process	endoplasmic reticulum, endosome, intracellular, membrane, microsome				1	0	0	53
ENSG00000026950	BTN3A1	butyrophilin, subfamily 3, member A1	lipid metabolic process	integral to membrane, membrane				1	0	0	28
ENSG00000028137	TNFRSF1B	tumor necrosis factor receptor superfamily, member 1B	apoptosis, apoptosis, cell death, cell surface receptor linked signal transduction, immune response, immune response, inflammatory response, negative regulation of inflammatory response, RNA destabilization, signal transduction, signal transduction	extracellular region, integral to membrane, membrane, membrane fraction, membrane raft, plasma membrane		h_tnfr2Pathway:TNFR2 Signaling Pathway,	hsa04060:Cytokine-cytokine receptor interaction,hsa04920:Adipocytokine signaling pathway,hsa05014:Amyotrophic lateral sclerosis (ALS),	1	0	0	2
ENSG00000060718	COL11A1	collagen, type XI, alpha 1	cartilage condensation, cell adhesion, chondrocyte development, collagen fibril organization, collagen fibril organization, detection of mechanical stimulus involved in sensory perception of sound, embryonic skeletal system morphogenesis, heart morphogenesis, inner ear morphogenesis, ossification, proteoglycan metabolic process, signal transduction, signal transduction, signal transduction, signa…	collagen, collagen type XI, extracellular matrix, extracellular region			hsa04510:Focal adhesion,hsa04512:ECM-receptor interaction,	1	0	0	31
ENSG00000067533	RRP15	ribosomal RNA processing 15 homolog (S. cerevisiae)						1	0	0	55
ENSG00000069188	SDK2	sidekick homolog 2 (chicken)	cell adhesion, protein amino acid phosphorylation	integral to membrane, membrane				1	0	0	4
ENSG00000069248	NUP133	nucleoporin 133kDa	intracellular protein transmembrane transport, mRNA export from nucleus, nuclear pore organization, nucleocytoplasmic transport, nucleocytoplasmic transport, paraxial mesoderm development, peptide transport, peptide transport, peptide transport, protein transport, RNA transport, RNA transport	Nup107-160 complex, membrane, nuclear pore, nucleus, outer kinetochore of condensed chromosome	Cell Cycle, Mitotic, DNA Replication, Glucose transport, Hexose transport, M Phase, Metabolism of carbohydrates, Mitotic M-M/G1 phases, Mitotic Prometaphase, Regulation of Glucokinase by Glucokinase Regulatory Protein, SLC-mediated transmembrane transport, Transmembrane transport of small molecules			1	0	0	54
ENSG00000073111	MCM2	minichromosome maintenance complex component 2	cell cycle, chlorophyll biosynthetic process, chlorophyll biosynthetic process, DNA replication, DNA replication, DNA replication initiation, DNA replication initiation, DNA unwinding during replication, nucleosome assembly, photosynthesis, photosynthesis, regulation of transcription	chromatin, nuclear origin of replication recognition complex, nucleoplasm, nucleus	Cell Cycle, Mitotic, Activation of ATR in response to replication stress, Activation of the pre-replicative complex, Assembly of the pre-replicative complex, Cell Cycle Checkpoints, DNA Replication, DNA Replication Pre-Initiation, DNA strand elongation, G1/S Transition, G2/M Checkpoints, M/G1 Transition, Mitotic G1-G1/S phases, Mitotic M-M/G1 phases, Orc1 removal from chromatin, Regulation of DNA…		hsa03030:DNA replication,hsa04110:Cell cycle,	1	0	0	48
ENSG00000075218	GTSE1	G-2 and S-phase expressed 1	DNA damage response, signal transduction by p53 class mediator resulting in cell cycle arrest, "DNA damage response, signal transduction by p53 class mediator resulting in cell cycle arrest", "DNA damage response, signal transduction by p53 class mediator resulting in cell cycle arrest", "DNA damage response, signal transduction by p53 class mediator resulting in cell cycle arrest", G2 phase of m…	cytoplasm, cytoplasmic microtubule			hsa04115:p53 signaling pathway,	1	0	0	82
ENSG00000077809	GTF2I	general transcription factor IIi	regulation of transcription, signal transduction, transcription initiation from RNA polymerase II promoter	cytoplasm, nucleus			hsa03022:Basal transcription factors,	1	0	0	122
ENSG00000082196	C1QTNF3	C1q and tumor necrosis factor related protein 3		extracellular region	Beta-oxidation of pristanoyl-CoA, Bile acid and bile salt metabolism, Metabolism of lipids and lipoproteins, Peroxisomal lipid metabolism, Synthesis of bile acids and bile salts, Synthesis of bile acids and bile salts via 24-hydroxycholesterol, Synthesis of bile acids and bile salts via 7alpha-hydroxycholesterol		hsa00120:Primary bile acid biosynthesis,	1	0	0	50
ENSG00000082397	EPB41L3	erythrocyte membrane protein band 4.1-like 3	anion transport, anion transport, cortical actin cytoskeleton organization, cortical actin cytoskeleton organization, cortical actin cytoskeleton organization	cell-cell junction, cytoplasm, cytoskeleton, extrinsic to membrane, membrane, plasma membrane			hsa04530:Tight junction,	1	0	0	2
ENSG00000083845	RPS5	ribosomal protein S5	regulation of translational fidelity, translation, translational elongation, translational initiation	cytosol, cytosolic small ribosomal subunit, intracellular, ribosome, small ribosomal subunit	Activation of the mRNA upon binding of the cap-binding complex and eIFs, and subsequent binding to 43S, "Formation of the ternary complex, and subsequently, the 43S complex", 3 -UTR-mediated translational regulation, Cap-dependent Translation Initiation, Diabetes pathways, Eukaryotic Translation Elongation, Eukaryotic Translation Initiation, Eukaryotic Translation Termination, Formation of a pool…		hsa03010:Ribosome,	1	0	0	3
ENSG00000086065	CHMP5	chromatin modifying protein 5	endosome to lysosome transport, lysosome organization, protein transport, regulation of receptor recycling	cytoplasm, cytosol, endosome, membrane, nucleus			hsa04144:Endocytosis,	1	0	0	110
ENSG00000088832	FKBP1A	FK506 binding protein 1A, 12kDa	'de novo' protein folding, 'de novo' protein folding, 'de novo' protein folding, beta-amyloid formation, beta-amyloid formation, beta-amyloid formation, fibril organization, fibril organization, fibril organization, heart trabecula formation, heart trabecula formation, heart trabecula formation, negative regulation of protein phosphatase type 2B activity, negative regulation of protein phosphatas…	cytoplasm, cytosol, terminal cisterna		h_mTORPathway:mTOR Signaling Pathway,h_nfatPathway:NFAT and Hypertrophy of the heart (Transcription in the broken heart),		1	0	0	93
ENSG00000089127	OAS1	2',5'-oligoadenylate synthetase 1, 40/46kDa	immune response, immune response, immune response, immune response, immune response, "nucleobase, nucleoside, nucleotide and nucleic acid metabolic process"	cytoplasm, endoplasmic reticulum, microsome, mitochondrion, nucleus	Interferon Signaling, Interferon alpha/beta signaling, Interferon gamma signaling			1	0	0	51
ENSG00000094804	CDC6	cell division cycle 6 homolog (S. cerevisiae)	cell cycle, cell division, defense response, DNA replication checkpoint, mitosis, negative regulation of cell proliferation, negative regulation of DNA replication, regulation of cyclin-dependent protein kinase activity, traversing start control point of mitotic cell cycle	cytoplasm, cytosol, nucleoplasm, nucleus, spindle	Cell Cycle, Mitotic, Activation of ATR in response to replication stress, Activation of the pre-replicative complex, Assembly of the pre-replicative complex, Association of licensing factors with the pre-replicative complex, CDC6 association with the ORC:origin complex, CDK-mediated phosphorylation and removal of Cdc6, CDT1 association with the CDC6:ORC:origin complex, Cell Cycle Checkpoints, DNA…	h_mcmPathway:CDK Regulation of DNA Replication,	hsa04110:Cell cycle,	1	0	0	70
ENSG00000099822	HCN2	hyperpolarization activated cyclic nucleotide-gated potassium channel 2	cation transport, cell-cell signaling, G-protein coupled receptor protein signaling pathway, ion transport, muscle contraction, potassium ion transport, regulation of membrane potential, regulation of protein amino acid phosphorylation, sodium ion transport	cAMP-dependent protein kinase complex, integral to membrane, membrane, voltage-gated potassium channel complex				1	0	0	4
ENSG00000100097	LGALS1	lectin, galactoside-binding, soluble, 1	myoblast differentiation, positive regulation of I-kappaB kinase/NF-kappaB cascade, regulation of apoptosis	cytoplasm, extracellular region, extracellular space, intracellular, proteinaceous extracellular matrix				1	0	0	1
ENSG00000100151	PICK1	protein interacting with PRKCA 1	activation of protein kinase C activity by G-protein coupled receptor protein signaling pathway, activation of protein kinase C activity by G-protein coupled receptor protein signaling pathway, activation of protein kinase C activity by G-protein coupled receptor protein signaling pathway, activation of protein kinase C activity by G-protein coupled receptor protein signaling pathway, DNA methyla…	Golgi apparatus, cell junction, cytoplasm, dendrite, mitochondrion, perinuclear region of cytoplasm, plasma membrane, postsynaptic density, presynaptic membrane, protein complex, synapse, synaptosome	Glutamate Binding, Activation of AMPA Receptors and Synaptic Plasticity, Neuroransmitter Receptor Binding And Downstream Transmission In The Postsynaptic Cell, Synaptic Transmission, Trafficking of AMPA receptors, Trafficking of GluR2-containing AMPA receptors, Transmission across Chemical Synapses			1	0	0	4
ENSG00000100297	MCM5	minichromosome maintenance complex component 5	DNA replication, DNA replication, DNA replication, DNA replication, DNA replication, DNA replication initiation, DNA replication initiation, DNA replication initiation, DNA replication initiation, DNA replication initiation, DNA replication initiation, DNA replication initiation, DNA replication initiation, DNA replication initiation, regulation of transcription, regulation of transcription	nucleoplasm, nucleus	Cell Cycle, Mitotic, Activation of ATR in response to replication stress, Activation of the pre-replicative complex, Assembly of the pre-replicative complex, Cell Cycle Checkpoints, DNA Replication, DNA Replication Pre-Initiation, DNA strand elongation, G1/S Transition, G2/M Checkpoints, M/G1 Transition, Mitotic G1-G1/S phases, Mitotic M-M/G1 phases, Orc1 removal from chromatin, Regulation of DNA…	h_mcmPathway:CDK Regulation of DNA Replication,	hsa03030:DNA replication,hsa04110:Cell cycle,	1	0	0	48
ENSG00000100577	GSTZ1	glutathione transferase zeta 1	aromatic amino acid family metabolic process, aromatic amino acid family metabolic process, aromatic amino acid family metabolic process, aromatic amino acid family metabolic process, aromatic amino acid family metabolic process, L-phenylalanine catabolic process, tyrosine catabolic process	cytoplasm, cytosol, mitochondrion	Metabolism of amino acids and derivatives, Phenylalanine and tyrosine catabolism		hsa00350:Tyrosine metabolism,hsa00480:Glutathione metabolism,hsa00980:Metabolism of xenobiotics by cytochrome P450,hsa00982:Drug metabolism,	1	0	0	91
ENSG00000100889	PCK2	phosphoenolpyruvate carboxykinase 2 (mitochondrial)	gluconeogenesis, gluconeogenesis	mitochondrion	Gluconeogenesis, Glucose metabolism, Metabolism of carbohydrates		hsa00010:Glycolysis / Gluconeogenesis,hsa00020:Citrate cycle (TCA cycle),hsa00620:Pyruvate metabolism,hsa03320:PPAR signaling pathway,hsa04910:Insulin signaling pathway,hsa04920:Adipocytokine signaling pathway,	1	0	0	17
ENSG00000101126	ADNP	activity-dependent neuroprotector homeobox	dolichol metabolic process, dolichol metabolic process, dolichol metabolic process, dolichol metabolic process, GPI anchor biosynthetic process, GPI anchor biosynthetic process, GPI anchor biosynthetic process, GPI anchor biosynthetic process, negative regulation of neuron apoptosis, negative regulation of neuron apoptosis, negative regulation of neuron apoptosis, negative regulation of neuron ap…	extracellular space, intracellular, nucleus				1	0	0	20
ENSG00000101336	HCK	hemopoietic cell kinase	defense response to Gram-positive bacterium, interspecies interaction between organisms, mesoderm development, phagocytosis, protein amino acid phosphorylation, protein amino acid phosphorylation	cytoplasm, membrane	Interleukin-3, 5 and GM-CSF signaling, Regulation of signaling by CBL, Signaling by Interleukins	h_bArrestin-srcPathway:Roles of ???-arrestin-dependent Recruitment of Src Kinases in GPCR Signaling,h_vifPathway:HIV-1 defeats host-mediated resistance by CEM15,	hsa04062:Chemokine signaling pathway,hsa04666:Fc gamma R-mediated phagocytosis,	1	0	0	2
ENSG00000101843	PSMD10	proteasome (prosome, macropain) 26S subunit, non-ATPase, 10	anaphase-promoting complex-dependent proteasomal ubiquitin-dependent protein catabolic process, negative regulation of ubiquitin-protein ligase activity during mitotic cell cycle, positive regulation of ubiquitin-protein ligase activity during mitotic cell cycle	cytoplasm, cytoskeleton, cytosol, proteasome complex, proteasome regulatory particle	Cell Cycle, Mitotic, APC/C-mediated degradation of cell cycle proteins, APC/C:Cdc20 mediated degradation of Securin, APC/C:Cdc20 mediated degradation of mitotic proteins, APC/C:Cdh1 mediated degradation of Cdc20 and other APC/C:Cdh1 targeted proteins in late mitosis/early G1, Activation of APC/C and APC/C:Cdc20 mediated degradation of mitotic proteins, Apoptosis, Assembly of the pre-replicative c…			1	0	0	67
ENSG00000104938	CLEC4M	C-type lectin domain family 4, member M	antigen processing and presentation, cell-cell recognition, endocytosis, immune response, interspecies interaction between organisms, intracellular signaling cascade, intracellular virion transport, leukocyte adhesion, pathogenesis, peptide antigen transport, viral genome replication, virion attachment to host cell surface receptor, virus-host interaction	cytoplasm, extracellular region, integral to plasma membrane, plasma membrane				1	0	0	23
ENSG00000105202	FBL	fibrillarin	rRNA processing, snoRNA metabolic process	box C/D snoRNP complex, granular component, nucleolus, nucleus, ribonucleoprotein complex		h_SARSpathway:SARS Coronavirus Protease,		1	0	0	3
ENSG00000105835	NAMPT	nicotinamide phosphoribosyltransferase	cell-cell signaling, NAD biosynthetic process, positive regulation of cell proliferation, pyridine nucleotide biosynthetic process, signal transduction	cytoplasm, cytosol	Metabolism of vitamins and cofactors, Metabolism of water-soluble vitamins and cofactors, Nicotinamide salvaging, Nicotinate metabolism		hsa00760:Nicotinate and nicotinamide metabolism,	1	0	0	117
ENSG00000106105	GARS	glycyl-tRNA synthetase	cell death, glycyl-tRNA aminoacylation, prolyl-tRNA aminoacylation, regulated secretory pathway, translation, tRNA aminoacylation for protein translation	cytoplasm, secretory granule, soluble fraction	Cytosolic tRNA aminoacylation, Gene Expression, Mitochondrial tRNA aminoacylation, tRNA Aminoacylation		hsa00970:Aminoacyl-tRNA biosynthesis,	1	0	0	33
ENSG00000106327	TFR2	transferrin receptor 2	cellular iron ion homeostasis, cellular iron ion homeostasis, iron ion transport, iron ion transport, proteolysis, proteolysis	cytoplasm, integral to plasma membrane, plasma membrane				1	0	0	27
ENSG00000106565	TMEM176B	transmembrane protein 176B	cell differentiation, cell differentiation, cell differentiation, cell differentiation, cell differentiation, organ morphogenesis, organ morphogenesis, organ morphogenesis, organ morphogenesis, organ morphogenesis	integral to membrane, membrane, nucleus				1	0	0	49
ENSG00000106804	C5	complement component 5	activation of MAPK activity, chemotaxis, complement activation, complement activation, "complement activation, alternative pathway", "complement activation, classical pathway", cytolysis, G-protein coupled receptor protein signaling pathway, in utero embryonic development, inflammatory response, inflammatory response, response to stress	extracellular region, extracellular space, membrane attack complex	Activation of C3 and C5, Class A/1 (Rhodopsin-like receptors), Complement cascade, G alpha (i) signalling events, GPCR downstream signaling, GPCR ligand binding, Peptide ligand-binding receptors, Signaling by GPCR, Terminal pathway of complement	h_alternativePathway:Alternative Complement Pathway,h_classicPathway:Classical Complement Pathway,h_compPathway:Complement Pathway,h_granulocytesPathway:Adhesion and Diapedesis of Granulocytes,h_LairPathway:Cells and Molecules involved in local acute inflammatory response,h_lectinPathway:Lectin Induced Complement Pathway,	hsa04610:Complement and coagulation cascades,hsa05020:Prion diseases,hsa05322:Systemic lupus erythematosus,	1	0	0	43
ENSG00000106927	AMBP	alpha-1-microglobulin/bikunin precursor	cell adhesion, female pregnancy, heme catabolic process, interspecies interaction between organisms, lipid metabolic process, negative regulation of immune response, negative regulation of JNK cascade, protein-chromophore linkage, transport	extracellular region, microsome, plasma membrane				1	0	0	35
ENSG00000107859	PITX3	paired-like homeodomain 3	locomotory behavior, midbrain development, multicellular organismal development, neuron development, organ morphogenesis, "regulation of transcription, DNA-dependent"	nucleus				1	0	0	4
ENSG00000108468	CBX1	chromobox homolog 1 (HP1 beta homolog Drosophila )	chromatin assembly or disassembly, chromatin assembly or disassembly, chromatin assembly or disassembly, chromatin assembly or disassembly, chromatin assembly or disassembly, "negative regulation of transcription, DNA-dependent"	chromosome, centromeric region, centromeric heterochromatin, chromatin, chromocenter, female pronucleus, male pronucleus, nuclear heterochromatin, nucleoplasm, nucleus, spindle				1	0	0	80
ENSG00000108561	C1QBP	complement component 1, q subcomponent binding protein	immune response, interspecies interaction between organisms	mitochondrial matrix, mitochondrion, plasma membrane	Formation of Fibrin Clot (Clotting Cascade), Hemostasis, Intrinsic Pathway			1	0	0	58
ENSG00000108691	CCL2	chemokine (C-C motif) ligand 2	anti-apoptosis, cell adhesion, cellular calcium ion homeostasis, cellular calcium ion homeostasis, chemokine-mediated signaling pathway, chemotaxis, cytokine-mediated signaling pathway, "G-protein signaling, coupled to cyclic nucleotide second messenger", humoral immune response, immune response, inflammatory response, JAK-STAT cascade, lymphocyte chemotaxis, macrophage chemotaxis, macrophage che…	cell soma, cytoplasm, extracellular region, extracellular space, membrane	Chemokine receptors bind chemokines, Class A/1 (Rhodopsin-like receptors), Diabetes pathways, GPCR ligand binding, PERK regulated gene expression, Peptide ligand-binding receptors, Signaling by GPCR, Unfolded Protein Response	h_Ccr5Pathway:Pertussis toxin-insensitive CCR5 Signaling in Macrophage,h_LDLpathway:Low-density lipoprotein (LDL) pathway during atherogenesis,h_mspPathway:Msp/Ron Receptor Signaling Pathway,	hsa04060:Cytokine-cytokine receptor interaction,hsa04062:Chemokine signaling pathway,hsa04621:NOD-like receptor signaling pathway,	1	0	0	1
ENSG00000108829	LRRC59	leucine rich repeat containing 59	nucleosome assembly, protein secretion by the type II secretion system	endoplasmic reticulum, integral to membrane, membrane, microsome, mitochondrial nucleoid, nucleosome, type II protein secretion system complex				1	0	0	46
ENSG00000108947	EFNB3	ephrin-B3	adult walking behavior, axon choice point recognition, axon guidance, cell differentiation, cell-cell signaling, ephrin receptor signaling pathway, interspecies interaction between organisms, multicellular organismal development, nervous system development	integral to plasma membrane, membrane, proteinaceous extracellular matrix			hsa04360:Axon guidance,	1	0	0	52
ENSG00000109047	RCVRN	recoverin	phototransduction, regulation of calcium ion transport, response to stimulus, signal transduction, visual perception, visual perception			h_rhodopsinPathway:Visual Signal Transduction,		1	0	0	9
ENSG00000109072	SEBOX	SEBOX homeobox, vitronectin	cell adhesion, cell differentiation, cell-matrix adhesion, extracellular matrix organization, immune response, multicellular organismal development, positive regulation of cell-substrate adhesion, "regulation of transcription, DNA-dependent", "regulation of transcription, DNA-dependent", "regulation of transcription, DNA-dependent"	extracellular region, extracellular space, nucleus, proteinaceous extracellular matrix	Integrin cell surface interactions		hsa04510:Focal adhesion,hsa04512:ECM-receptor interaction,	1	0	0	35
ENSG00000109205	ODAM	odontogenic, ameloblast asssociated	biomineral formation, odontogenesis of dentine-containing tooth	extracellular region				1	0	0	50
ENSG00000110245	APOC3	apolipoprotein C-III	Cdc42 protein signal transduction, Cdc42 protein signal transduction, Cdc42 protein signal transduction, cholesterol efflux, cholesterol efflux, cholesterol efflux, cholesterol homeostasis, cholesterol homeostasis, cholesterol homeostasis, cholesterol metabolic process, chylomicron remnant clearance, chylomicron remnant clearance, chylomicron remnant clearance, G-protein coupled receptor protein …	chylomicron, extracellular region, extracellular space, intermediate-density lipoprotein particle, spherical high-density lipoprotein particle, very-low-density lipoprotein particle	Lipid digestion, mobilization, and transport, Chylomicron-mediated lipid transport, HDL-mediated lipid transport, Lipoprotein metabolism, Metabolism of lipids and lipoproteins		hsa03320:PPAR signaling pathway,	1	0	0	62
ENSG00000111057	KRT18	keratin 18	anatomical structure morphogenesis, anatomical structure morphogenesis, cell cycle, cell cycle, Golgi to plasma membrane CFTR protein transport, Golgi to plasma membrane CFTR protein transport, interspecies interaction between organisms, interspecies interaction between organisms, negative regulation of apoptosis, negative regulation of apoptosis, tumor necrosis factor-mediated signaling pathway,…	centriolar satellite, cytoplasm, keratin filament, microtubule organizing center, perinuclear region of cytoplasm			hsa05130:Pathogenic Escherichia coli infection,	1	0	0	74
ENSG00000111291	GPRC5D	G protein-coupled receptor, family C, group 5, member D	G-protein coupled receptor protein signaling pathway, G-protein coupled receptor protein signaling pathway, signal transduction, visual perception, visual perception	integral to membrane, membrane, plasma membrane				1	0	0	9
ENSG00000111331	OAS3	2'-5'-oligoadenylate synthetase 3, 100kDa	immune response, "nucleobase, nucleoside, nucleotide and nucleic acid metabolic process"	microsome	Interferon Signaling, Interferon alpha/beta signaling, Interferon gamma signaling			1	0	0	51
ENSG00000111358	GTF2H3	general transcription factor IIH, polypeptide 3, 34kDa	DNA repair, "nucleotide-excision repair, DNA damage removal", "regulation of transcription, DNA-dependent", response to DNA damage stimulus, RNA elongation from RNA polymerase II promoter, transcription initiation from RNA polymerase II promoter	core TFIIH complex, holo TFIIH complex, nucleoplasm, nucleus	RNA Polymerase I, RNA Polymerase III, and Mitochondrial Transcription, DNA Repair, Dual incision reaction in GG-NER, Dual incision reaction in TC-NER, Formation and Maturation of mRNA Transcript, Formation of RNA Pol II elongation complex , Formation of incision complex in GG-NER, Formation of the Early Elongation Complex, Formation of transcription-coupled NER (TC-NER) repair complex, Gene Expre…		hsa03022:Basal transcription factors,hsa03420:Nucleotide excision repair,	1	0	0	102
ENSG00000111897	SERINC1	serine incorporator 1	L-serine transport, L-serine transport, L-serine transport, lipid metabolic process, lipid metabolic process, phosphatidylserine metabolic process, phosphatidylserine metabolic process, phosphatidylserine metabolic process, phospholipid biosynthetic process, phospholipid biosynthetic process, positive regulation of transferase activity, positive regulation of transferase activity, positive regula…	endoplasmic reticulum, endoplasmic reticulum membrane, integral to membrane, membrane, plasma membrane				1	0	0	60
ENSG00000112294	ALDH5A1	aldehyde dehydrogenase 5 family, member A1	acetate metabolic process, acetate metabolic process, central nervous system development, galactosylceramide metabolic process, galactosylceramide metabolic process, gamma-aminobutyric acid catabolic process, gamma-aminobutyric acid metabolic process, glucose metabolic process, glucose metabolic process, glucosylceramide metabolic process, glutamate metabolic process, glutamate metabolic process,…	mitochondrion, soluble fraction	GABA synthesis, release, reuptake and degradation, Degradation of GABA, Neurotransmitter Release Cycle, Synaptic Transmission, Transmission across Chemical Synapses		hsa00250:Alanine, aspartate and glutamate metabolism,hsa00650:Butanoate metabolism,	1	0	0	65
ENSG00000112799	LY86	lymphocyte antigen 86	apoptosis, apoptosis, cell proliferation, cell proliferation, humoral immune response, humoral immune response, inflammatory response, inflammatory response	extracellular region, extracellular space, plasma membrane				1	0	0	2
ENSG00000113657	DPYSL3	dihydropyrimidinase-like 3	nervous system development, nervous system development, "nucleobase, nucleoside, nucleotide and nucleic acid metabolic process", signal transduction	cell projection, cytoplasm, cytoskeleton, growth cone, plasma membrane	Axon guidance, CRMPs in Sema3A signaling, Semaphorin interactions			1	0	0	1
ENSG00000113810	SMC4	structural maintenance of chromosomes 4	cell cycle, cell cycle, cell division, cell division, chromosome organization, chromosome organization, chromosome organization, chromosome organization, chromosome organization, mitotic chromosome condensation, mitotic chromosome condensation	chromosome, condensin complex, cytoplasm, nucleus				1	0	0	5
ENSG00000114316	USP4	ubiquitin specific peptidase 4 (proto-oncogene)	ubiquitin-dependent protein catabolic process, ubiquitin-dependent protein catabolic process, ubiquitin-dependent protein catabolic process	cytoplasm, lysosome, nucleus				1	0	0	87
ENSG00000114349	GNAT1	guanine nucleotide binding protein (G protein), alpha transducing activity polypeptide 1	cell proliferation, cell proliferation, cell proliferation, detection of light stimulus involved in visual perception, eye photoreceptor cell development, eye photoreceptor cell development, eye photoreceptor cell development, G-protein coupled receptor protein signaling pathway, G-protein coupled receptor protein signaling pathway, G-protein coupled receptor protein signaling pathway, G-protein …	photoreceptor connecting cilium, photoreceptor inner segment, photoreceptor outer segment, photoreceptor outer segment membrane	G alpha (i) signalling events, G-protein activation, G-protein mediated events, GPCR downstream signaling, Opioid Signalling, PLC beta mediated events, Signaling by GPCR			1	0	0	4
ENSG00000115232	ITGA4	integrin, alpha 4 (antigen CD49D, alpha 4 subunit of VLA-4 receptor)	B cell differentiation, blood vessel remodeling, cell adhesion, cell adhesion, cell adhesion, cell migration, heart development, heterophilic cell adhesion, integrin-mediated signaling pathway, leukocyte adhesion, leukocyte adhesion	cell surface, external side of plasma membrane, integral to membrane, integrin complex, membrane	Cell surface interactions at the vascular wall, Hemostasis, Immunoregulatory interactions between a Lymphoid and a non-Lymphoid cell, Integrin cell surface interactions	h_LairPathway:Cells and Molecules involved in local acute inflammatory response,h_lympathway:Adhesion and Diapedesis of Lymphocytes,h_lymphocytePathway:Adhesion Molecules on Lymphocyte,h_monocytePathway:Monocyte and its Surface Molecules,	hsa04510:Focal adhesion,hsa04512:ECM-receptor interaction,hsa04514:Cell adhesion molecules (CAMs),hsa04640:Hematopoietic cell lineage,hsa04670:Leukocyte transendothelial migration,hsa04672:Intestinal immune network for IgA production,hsa04810:Regulation of actin cytoskeleton,hsa05410:Hypertrophic cardiomyopathy (HCM),hsa05412:Arrhythmogenic right ventricular cardiomyopathy (ARVC),hsa05414:Dilated…	1	0	0	2
ENSG00000115484	CCT4	chaperonin containing TCP1, subunit 4 (delta)	cellular protein metabolic process, cellular protein metabolic process, protein folding, protein folding	chaperonin-containing T-complex, cytoplasm, melanosome	Association of TriC/CCT with target proteins during biosynthesis, Chaperonin-mediated protein folding, Cooperation of Prefoldin and TriC/CCT in actin and tubulin folding, Folding of actin by CCT/TriC, Formation of tubulin folding intermediates by CCT/TriC, Metabolism of proteins, Prefoldin mediated transfer of substrate to CCT/TriC, Protein folding	h_bcellsurvivalPathway:B Cell Survival Pathway,		1	0	0	61
ENSG00000115540	HSPE1-MOBKL3, MOBKL3	MOB1, Mps One Binder kinase activator-like 3 (yeast)	transport	Golgi apparatus, cytoplasm, membrane, membrane fraction, perinuclear region of cytoplasm				1	0	0	32
ENSG00000115956	PLEK	pleckstrin	actin cytoskeleton reorganization, cortical actin cytoskeleton organization, hemopoietic progenitor cell differentiation, inhibition of phospholipase C activity involved in G-protein coupled receptor signaling pathway, integrin-mediated signaling pathway, intracellular signaling cascade, intracellular signaling cascade, negative regulation of calcium-mediated signaling, negative regulation of ino…	cytoplasm, membrane fraction, ruffle membrane, soluble fraction	Formation of Platelet plug, Hemostasis, Platelet Activation, Platelet degranulation , Response to elevated platelet cytosolic Ca2+			1	0	0	2
ENSG00000116218	NPHS2	nephrosis 2, idiopathic, steroid-resistant (podocin)	excretion	integral to plasma membrane, membrane, plasma membrane	Interactions of the immunoglobulin superfamily (IgSF) member proteins, Nephrin interactions			1	0	0	52
ENSG00000116747	TROVE2	TROVE domain family, member 2	glycolysis, glycolysis, glycolysis, glycolysis, glycolysis, glycolysis, transcription from RNA polymerase III promoter, transcription from RNA polymerase III promoter	cytoplasm, ribonucleoprotein complex			hsa05322:Systemic lupus erythematosus,	1	0	0	66
ENSG00000117228	GBP1	guanylate binding protein 1, interferon-inducible, 67kDa	immune response	plasma membrane	Interferon Signaling, Interferon gamma signaling			1	0	0	112
ENSG00000117601	SERPINC1	serpin peptidase inhibitor, clade C (antithrombin), member 1	blood coagulation, negative regulation of inflammatory response, response to nutrient	extracellular region, extracellular space, plasma membrane	Common Pathway, Formation of Fibrin Clot (Clotting Cascade), Hemostasis	h_amiPathway:Acute Myocardial Infarction,h_extrinsicPathway:Extrinsic Prothrombin Activation Pathway,h_intrinsicPathway:Intrinsic Prothrombin Activation Pathway,	hsa04610:Complement and coagulation cascades,	1	0	0	53
ENSG00000118873	RAB3GAP2	RAB3 GTPase activating protein subunit 2 (non-catalytic)	intracellular protein transport, regulation of GTPase activity, regulation of GTPase activity	cytoplasm, soluble fraction				1	0	0	54
ENSG00000119285	HEATR1	HEAT repeat containing 1	rRNA processing	nucleolus, nucleus, ribonucleoprotein complex				1	0	0	55
ENSG00000119711	ALDH6A1	aldehyde dehydrogenase 6 family, member A1	beta-alanine catabolic process, brown fat cell differentiation, metabolic process, oxidation reduction, thymine catabolic process, thymine metabolic process, valine catabolic process, valine metabolic process	mitochondrion	Branched-chain amino acid catabolism, Metabolism of amino acids and derivatives		hsa00280:Valine, leucine and isoleucine degradation,hsa00562:Inositol phosphate metabolism,hsa00640:Propanoate metabolism,	1	0	0	94
ENSG00000119729	LOC100510206, RHOQ	ras homolog gene family, member Q	cellular response to insulin stimulus, cortical actin cytoskeleton organization, GTP catabolic process, insulin receptor signaling pathway, intracellular protein transport, nucleocytoplasmic transport, positive regulation of filopodium assembly, positive regulation of glucose import, positive regulation of specific transcription from RNA polymerase II promoter, potassium ion transport, protein tr…	actin filament, cytoplasm, intracellular, membrane raft, plasma membrane	Rho GTPase cycle, Signaling by Rho GTPases		hsa04910:Insulin signaling pathway,	1	0	0	44
ENSG00000120992	LYPLA1	lysophospholipase I	fatty acid metabolic process, fatty acid metabolic process, lipid metabolic process, lipid metabolic process	cytoplasm, mitochondrion	Metabolism of nitric oxide, eNOS activation, eNOS activation and regulation		hsa00564:Glycerophospholipid metabolism,	1	0	0	10
ENSG00000121774	KHDRBS1	KH domain containing, RNA binding, signal transduction associated 1	cell cycle, cell cycle arrest, cell proliferation, cell surface receptor linked signal transduction, cell surface receptor linked signal transduction, G2/M transition of mitotic cell cycle, mRNA processing, negative regulation of transcription, negative regulation of transcription, regulation of RNA export from nucleus, regulation of RNA export from nucleus	cytoplasm, membrane, nucleus		h_sam68Pathway:Regulation of Splicing through Sam68,		1	0	0	45
ENSG00000121957	GPSM2	G-protein signaling modulator 2 (AGS3-like, C. elegans)	G-protein coupled receptor protein signaling pathway, G-protein coupled receptor protein signaling pathway, G-protein coupled receptor protein signaling pathway, signal transduction, signal transduction, signal transduction, signal transduction	Golgi apparatus, cell cortex, cytoplasm, nucleus				1	0	0	5
ENSG00000122718	OR2S2	olfactory receptor, family 2, subfamily S, member 2	G-protein coupled receptor protein signaling pathway, G-protein coupled receptor protein signaling pathway, response to stimulus, sensory perception of smell, signal transduction	integral to membrane, plasma membrane	GPCR downstream signaling, Olfactory Signaling Pathway, Signaling by GPCR		hsa04740:Olfactory transduction,	1	0	0	47
ENSG00000124251	TP53TG5	TP53 target 5	intracellular signaling cascade, negative regulation of cell growth					1	0	0	79
ENSG00000124733	MEA1	male-enhanced antigen 1	cell differentiation, male gonad development, multicellular organismal development, spermatogenesis	cytoplasm				1	0	0	106
ENSG00000126353	CCR7	chemokine (C-C motif) receptor 7	chemotaxis, chemotaxis, elevation of cytosolic calcium ion concentration, G-protein coupled receptor protein signaling pathway, immune response, inflammatory response, signal transduction	integral to membrane, integral to plasma membrane, plasma membrane	Chemokine receptors bind chemokines, Class A/1 (Rhodopsin-like receptors), G alpha (i) signalling events, GPCR downstream signaling, GPCR ligand binding, Peptide ligand-binding receptors, Signaling by GPCR	h_nktPathway:Selective expression of chemokine receptors during T-cell polarization,	hsa04060:Cytokine-cytokine receptor interaction,hsa04062:Chemokine signaling pathway,	1	0	0	56
ENSG00000127152	BCL11B	B-cell CLL/lymphoma 11B (zinc finger protein)	alpha-beta T cell differentiation, axonogenesis, central nervous system neuron differentiation, negative regulation of apoptosis, negative regulation of cell proliferation, positive regulation of transcription from RNA polymerase II promoter, post-embryonic camera-type eye development, post-embryonic development, regulation of transcription, T cell receptor V(D)J recombination, thymus development	intracellular, nucleus, proteinaceous extracellular matrix				1	0	0	56
ENSG00000128016	ZFP36	zinc finger protein 36, C3H type, homolog (mouse)	mRNA catabolic process, negative regulation of inflammatory response, negative regulation of myeloid cell differentiation, "nuclear-transcribed mRNA catabolic process, deadenylation-dependent decay", nuclear-transcribed mRNA poly(A) tail shortening, protein kinase cascade, regulation of mRNA stability, RNA destabilization	cytoplasm, cytosol, nucleus	Destabilization of mRNA by Tristetraprolin (TTP), Metabolism of RNA, Metabolism of mRNA, Regulation of mRNA Stability by Proteins that Bind AU-rich Elements			1	0	0	73
ENSG00000128274	A4GALT	alpha 1,4-galactosyltransferase	glycosphingolipid biosynthetic process, glycosphingolipid biosynthetic process, glycosphingolipid biosynthetic process, lipid biosynthetic process, lipid biosynthetic process, lipid biosynthetic process, plasma membrane organization, plasma membrane organization, plasma membrane organization	Golgi apparatus, Golgi stack, integral to Golgi membrane, integral to membrane, membrane, membrane fraction			hsa00603:Glycosphingolipid biosynthesis,	1	0	0	4
ENSG00000128802	GDF2	growth differentiation factor 2	activin receptor signaling pathway, BMP signaling pathway, growth, negative regulation of cell growth, negative regulation of endothelial cell migration, positive regulation of pathway-restricted SMAD protein phosphorylation, positive regulation of transcription	extracellular region, extracellular space				1	0	0	4
ENSG00000129009	ISLR	immunoglobulin superfamily containing leucine-rich repeat	cell adhesion, cell adhesion	extracellular region				1	0	0	1
ENSG00000129277	CCL4	chemokine (C-C motif) ligand 4	cell adhesion, cell motion, cell-cell signaling, chemotaxis, establishment or maintenance of cell polarity, immune response, immune response, inflammatory response, response to virus, signal transduction, viral genome replication	extracellular region, extracellular space, membrane	Chemokine receptors bind chemokines, Class A/1 (Rhodopsin-like receptors), GPCR ligand binding, Peptide ligand-binding receptors, Signaling by GPCR	h_Ccr5Pathway:Pertussis toxin-insensitive CCR5 Signaling in Macrophage,h_nktPathway:Selective expression of chemokine receptors during T-cell polarization,	hsa04060:Cytokine-cytokine receptor interaction,hsa04062:Chemokine signaling pathway,hsa04620:Toll-like receptor signaling pathway,hsa04623:Cytosolic DNA-sensing pathway,	1	0	0	98
ENSG00000129451	KLK10	kallikrein-related peptidase 10	cell cycle, cell cycle, cell cycle, proteolysis, proteolysis, proteolysis	extracellular region				1	0	0	90
ENSG00000129538	RNASE1	ribonuclease, RNase A family, 1 (pancreatic)		extracellular region				1	0	0	2
ENSG00000130383	FUT5	fucosyltransferase 5 (alpha (1,3) fucosyltransferase)	carbohydrate metabolic process, L-fucose catabolic process, protein amino acid glycosylation	Golgi apparatus, integral to membrane, membrane			hsa00601:Glycosphingolipid biosynthesis,	1	0	0	4
ENSG00000130385	BMP15	bone morphogenetic protein 15	female gamete generation, positive regulation of transcription	extracellular region, extracellular space				1	0	0	7
ENSG00000130751	NPAS1	neuronal PAS domain protein 1	behavior, behavior, central nervous system development, central nervous system development, negative regulation of transcription from RNA polymerase II promoter, negative regulation of transcription from RNA polymerase II promoter, regulation of transcription, regulation of transcription, "regulation of transcription, DNA-dependent", "regulation of transcription, DNA-dependent", "regulation of tr…	nucleus				1	0	0	4
ENSG00000130758	MAP3K10	mitogen-activated protein kinase kinase kinase 10	activation of JUN kinase activity, induction of apoptosis, negative regulation of transcription, protein amino acid autophosphorylation, protein amino acid phosphorylation, signal transduction			h_mapkPathway:MAPKinase Signaling Pathway,		1	0	0	57
ENSG00000132388	UBE2G1	ubiquitin-conjugating enzyme E2G 1 (UBC7 homolog, yeast)	post-translational protein modification, regulation of protein metabolic process, ubiquitin-dependent protein catabolic process				hsa04120:Ubiquitin mediated proteolysis,hsa05012:Parkinson's disease,	1	0	0	58
ENSG00000132507	EIF5A	eukaryotic translation initiation factor 5A, eukaryotic translation initiation factor 5A-like 1	cell proliferation, cell proliferation, cell proliferation, cell proliferation, induction of apoptosis, induction of apoptosis, induction of apoptosis, induction of apoptosis, intracellular protein transmembrane transport, intracellular protein transmembrane transport, intracellular protein transmembrane transport, intracellular protein transmembrane transport, mRNA export from nucleus, mRNA expo…	annulate lamellae, cytoplasm, cytosol, endoplasmic reticulum, membrane, nuclear pore, nucleus	Hypusine synthesis from eIF5A-lysine, Metabolism of proteins, Post-translational modification: gamma carboxylation and hypusine formation, Post-translational protein modification			1	0	0	39
ENSG00000132975	GPR12	G protein-coupled receptor 12	cellular calcium ion homeostasis, cellular calcium ion homeostasis, G-protein coupled receptor protein signaling pathway, G-protein coupled receptor protein signaling pathway, G-protein coupled receptor protein signaling pathway, signal transduction, signal transduction	integral to membrane, integral to plasma membrane, plasma membrane				1	0	0	16
ENSG00000133110	POSTN	periostin, osteoblast specific factor	cell adhesion, cell adhesion, extracellular matrix organization, skeletal system development, tissue development	extracellular region, proteinaceous extracellular matrix				1	0	0	31
ENSG00000133112	TPT1	similar to tumor protein, translationally-controlled 1, "tumor protein, translationally-controlled 1"	anti-apoptosis, anti-apoptosis, calcium ion transport, calcium ion transport, cellular calcium ion homeostasis, cellular calcium ion homeostasis, regulation of apoptosis, regulation of apoptosis	cytoplasm, extracellular space, multivesicular body, tubulin complex				1	0	0	96
ENSG00000133561	GIMAP6	GTPase, IMAP family member 6						1	0	0	59
ENSG00000133574	GIMAP4	GTPase, IMAP family member 4	small GTPase mediated signal transduction, small GTPase mediated signal transduction, small GTPase mediated signal transduction	intracellular				1	0	0	59
ENSG00000133818	RRAS2	related RAS viral (r-ras) oncogene homolog 2	cellular process, intracellular protein transport, nucleocytoplasmic transport, positive regulation of cell migration, protein transport, Ras protein signal transduction, signal transduction, small GTPase mediated signal transduction, small GTPase mediated signal transduction	endoplasmic reticulum, intracellular, plasma membrane			hsa04010:MAPK signaling pathway,hsa04530:Tight junction,hsa04810:Regulation of actin cytoskeleton,	1	0	0	126
ENSG00000134007	ADAM20	ADAM metallopeptidase domain 20	proteolysis, single fertilization	integral to membrane, membrane				1	0	0	7
ENSG00000134986	C5orf13	chromosome 5 open reading frame 13	axon regeneration, regulation of neuron differentiation, regulation of transforming growth factor beta receptor signaling pathway, regulation of transforming growth factor beta receptor signaling pathway, regulation of transforming growth factor beta receptor signaling pathway, regulation of transforming growth factor beta receptor signaling pathway, regulation of transforming growth factor beta …	cytoplasm, nucleus				1	0	0	129
ENSG00000135046	ANXA1	annexin A1	anti-apoptosis, anti-apoptosis, arachidonic acid secretion, arachidonic acid secretion, cell cycle, cell cycle, cell motion, cell motion, cell surface receptor linked signal transduction, cell surface receptor linked signal transduction, cytoskeleton organization, cytoskeleton organization, cytoskeleton organization, cytoskeleton organization, inflammatory response, inflammatory response, keratin…	basolateral plasma membrane, cilium, cornified envelope, cytoplasm, nucleus, sarcolemma	Class A/1 (Rhodopsin-like receptors), Formyl peptide receptors bind formyl peptides and many other ligands, G alpha (i) signalling events, G alpha (q) signalling events, GPCR downstream signaling, GPCR ligand binding, Peptide ligand-binding receptors, Signaling by GPCR	h_gcrPathway:Corticosteroids and cardioprotection,		1	0	0	2
ENSG00000135409	AMHR2	anti-Mullerian hormone receptor, type II	Mullerian duct regression, protein amino acid phosphorylation, protein amino acid phosphorylation, sex differentiation, sex differentiation, signal transduction, signal transduction, transforming growth factor beta receptor signaling pathway, transmembrane receptor protein serine/threonine kinase signaling pathway	integral to membrane, integral to plasma membrane, membrane			hsa04060:Cytokine-cytokine receptor interaction,hsa04350:TGF-beta signaling pathway,	1	0	0	69
ENSG00000135486	HNRNPA1	heterogeneous nuclear ribonucleoprotein A1	mRNA processing, mRNA transport, mRNA transport, mRNA transport, nuclear import, nuclear import, "nuclear mRNA splicing, via spliceosome", "nuclear mRNA splicing, via spliceosome", RNA export from nucleus, RNA export from nucleus, RNA splicing, RNA splicing, RNA splicing, transport, transport, transport	cytoplasm, heterogeneous nuclear ribonucleoprotein complex, nucleolus, nucleoplasm, nucleus, spliceosome	Formation and Maturation of mRNA Transcript, Gene Expression, Processing of Capped Intron-Containing Pre-mRNA, mRNA Processing, mRNA Splicing, mRNA Splicing - Major Pathway		hsa03040:Spliceosome,	1	0	0	113
ENSG00000135535	CD164	CD164 molecule, sialomucin	cell adhesion, heterophilic cell adhesion, immune response, multicellular organismal development, negative regulation of cell proliferation, signal transduction	endosome, extracellular region, integral to plasma membrane, lysosome, plasma membrane			hsa04142:Lysosome,	1	0	0	60
ENSG00000135624	CCT7	chaperonin containing TCP1, subunit 7 (eta)	cellular protein metabolic process, cellular protein metabolic process, cellular protein metabolic process, cellular protein metabolic process, cellular protein metabolic process, protein folding, protein folding, protein folding	chaperonin-containing T-complex, cytoplasm	Association of TriC/CCT with target proteins during biosynthesis, Chaperonin-mediated protein folding, Cooperation of Prefoldin and TriC/CCT in actin and tubulin folding, Folding of actin by CCT/TriC, Formation of tubulin folding intermediates by CCT/TriC, Metabolism of proteins, Prefoldin mediated transfer of substrate to CCT/TriC, Protein folding			1	0	0	61
ENSG00000135821	GLUL	glutamate-ammonia ligase (glutamine synthetase)	glutamine biosynthetic process, glutamine biosynthetic process, glutamine biosynthetic process, glutamine biosynthetic process, glutamine biosynthetic process, nitrogen compound metabolic process, nitrogen compound metabolic process, nitrogen compound metabolic process, nitrogen compound metabolic process, nitrogen compound metabolic process, response to glucose stimulus, response to glucose stim…	Golgi apparatus, cytoplasm, intracellular, mitochondrion	Amino acid synthesis and interconversion (transamination), Astrocytic Glutamate-Glutamine Uptake And Metabolism, Metabolism of amino acids and derivatives, Neurotransmitter uptake and Metabolism In Glial Cells, Synaptic Transmission, Transmission across Chemical Synapses		hsa00250:Alanine, aspartate and glutamate metabolism,hsa00330:Arginine and proline metabolism,hsa00910:Nitrogen metabolism,	1	0	0	81
ENSG00000136108	CKAP2	cytoskeleton associated protein 2	apoptosis, cell cycle	cytoplasm, cytoskeleton, microtubule				1	0	0	5
ENSG00000136451	VEZF1	vascular endothelial zinc finger 1	angiogenesis, cellular defense response, endothelial cell development, regulation of transcription, regulation of transcription from RNA polymerase II promoter	intracellular, nucleus				1	0	0	45
ENSG00000136518	ACTL6A	actin-like 6A	chromatin remodeling, chromatin remodeling, histone H2A acetylation, histone H4 acetylation, proteolysis, proteolysis, proteolysis, proteolysis, regulation of growth, regulation of transcription, signal transduction	NuA4 histone acetyltransferase complex, SWI/SNF complex, chromatin remodeling complex, nucleus, plasma membrane		h_vdrPathway:Control of Gene Expression by Vitamin D Receptor,		1	0	0	20
ENSG00000138185	ENTPD1	ectonucleoside triphosphate diphosphohydrolase 1	ATP catabolic process, blood coagulation, cell adhesion, G-protein coupled receptor protein signaling pathway, platelet activation, purine ribonucleoside diphosphate catabolic process	basal lamina, integral to plasma membrane, plasma membrane			hsa00230:Purine metabolism,hsa00240:Pyrimidine metabolism,	1	0	0	1
ENSG00000138207	RBP4	retinol binding protein 4, plasma	cardiac muscle tissue development, cardiac muscle tissue development, cardiac muscle tissue development, detection of light stimulus involved in visual perception, embryonic development, embryonic organ morphogenesis, embryonic organ morphogenesis, embryonic organ morphogenesis, embryonic retina morphogenesis in camera-type eye, embryonic retina morphogenesis in camera-type eye, embryonic retina …	extracellular region, extracellular space				1	0	0	62
ENSG00000138755	CXCL9	chemokine (C-X-C motif) ligand 9	cell-cell signaling, cellular defense response, chemotaxis, G-protein coupled receptor protein signaling pathway, immune response, inflammatory response, signal transduction	extracellular region, extracellular space	Chemokine receptors bind chemokines, Class A/1 (Rhodopsin-like receptors), G alpha (i) signalling events, GPCR downstream signaling, GPCR ligand binding, Peptide ligand-binding receptors, Signaling by GPCR		hsa04060:Cytokine-cytokine receptor interaction,hsa04062:Chemokine signaling pathway,hsa04620:Toll-like receptor signaling pathway,	1	0	0	71
ENSG00000138772	ANXA3	annexin A3	negative regulation of coagulation, negative regulation of coagulation, signal transduction	cytoplasm				1	0	0	99
ENSG00000140263	SORD	sorbitol dehydrogenase	DNA repair, fructose biosynthetic process, glucose metabolic process, L-xylitol catabolic process, oxidation reduction, sorbitol catabolic process, sorbitol metabolic process, sperm motility	extracellular space, membrane fraction, soluble fraction			hsa00051:Fructose and mannose metabolism,	1	0	0	77
ENSG00000142089	IFITM3	interferon induced transmembrane protein 3 (1-8U)	immune response, response to biotic stimulus, response to biotic stimulus	integral to membrane, plasma membrane	Interferon Signaling, Interferon alpha/beta signaling			1	0	0	85
ENSG00000142676	RPL11	ribosomal protein L11	protein targeting, ribosomal large subunit biogenesis, rRNA processing, translation, translation, translation, translational elongation	cytosol, cytosolic large ribosomal subunit, intracellular, nucleolus, ribosome	3 -UTR-mediated translational regulation, Cap-dependent Translation Initiation, Diabetes pathways, Eukaryotic Translation Elongation, Eukaryotic Translation Initiation, Eukaryotic Translation Termination, Formation of a pool of free 40S subunits, GTP hydrolysis and joining of the 60S ribosomal subunit, Gene Expression, Influenza Viral RNA Transcription and Replication, Insulin Synthesis and Proce…		hsa03010:Ribosome,	1	0	0	3
ENSG00000142798	HSPG2	heparan sulfate proteoglycan 2	brain development, cardiac muscle tissue development, cartilage development involved in endochondral bone morphogenesis, cell adhesion, cell adhesion, chondrocyte differentiation, embryonic skeletal system morphogenesis, endochondral ossification, extracellular matrix organization, protein amino acid phosphorylation, protein amino acid phosphorylation, protein amino acid phosphorylation, protein …	basal lamina, basement membrane, extracellular matrix, extracellular region, membrane	Lipid digestion, mobilization, and transport, Chylomicron-mediated lipid transport, Lipoprotein metabolism, Metabolism of lipids and lipoproteins		hsa04512:ECM-receptor interaction,	1	0	0	1
ENSG00000143222	UFC1	ubiquitin-fold modifier conjugating enzyme 1	modification-dependent protein catabolic process					1	0	0	12
ENSG00000143340	FAM163A	family with sequence similarity 163, member A		integral to membrane, membrane				1	0	0	75
ENSG00000143369	ECM1	extracellular matrix protein 1	positive regulation of I-kappaB kinase/NF-kappaB cascade, transport, transport	extracellular region, extracellular space, proteinaceous extracellular matrix				1	0	0	64
ENSG00000143543	JTB	jumping translocation breakpoint		integral to membrane, integral to plasma membrane, membrane, membrane fraction				1	0	0	63
ENSG00000143575	HAX1	HCLS1 associated protein X-1		actin cytoskeleton, endoplasmic reticulum, membrane, mitochondrion, nuclear membrane, nucleus, soluble fraction				1	0	0	63
ENSG00000143771	CNIH4	cornichon homolog 4 (Drosophila)	intracellular signaling cascade, intracellular signaling cascade, intracellular signaling cascade, intracellular signaling cascade	endoplasmic reticulum, integral to membrane, membrane				1	0	0	12
ENSG00000144035	NAT8	N-acetyltransferase 8 (GCN5-related, putative)	gastrulation with mouth forming second, metabolic process, multicellular organismal development, response to drug	integral to membrane, membrane				1	0	0	97
ENSG00000145824	CXCL14	chemokine (C-X-C motif) ligand 14	cell-cell signaling, chemotaxis, immune response, signal transduction	Golgi apparatus, extracellular region, extracellular space			hsa04060:Cytokine-cytokine receptor interaction,hsa04062:Chemokine signaling pathway,	1	0	0	64
ENSG00000146085	MUT	methylmalonyl Coenzyme A mutase	metabolic process, post-embryonic development	mitochondrial matrix, mitochondrion	Fatty acid, triacylglycerol, and ketone body metabolism, Metabolism of lipids and lipoproteins, Mitochondrial Fatty Acid Beta-Oxidation, Propionyl-CoA catabolism	h_methioninepathway:Catabolic Pathways for Methionine, Isoleucine, Threonine and Valine,	hsa00280:Valine, leucine and isoleucine degradation,hsa00640:Propanoate metabolism,	1	0	0	65
ENSG00000146247	PHIP	pleckstrin homology domain interacting protein	insulin receptor signaling pathway, insulin receptor signaling pathway					1	0	0	89
ENSG00000151414	NEK7	NIMA (never in mitosis gene a)-related kinase 7	protein amino acid phosphorylation, protein amino acid phosphorylation, protein amino acid phosphorylation	cytoplasm				1	0	0	66
ENSG00000151552	QDPR	quinoid dihydropteridine reductase	cellular amino acid metabolic process, dihydrobiopterin metabolic process, metabolic process, metabolic process, oxidation reduction, tetrahydrobiopterin biosynthetic process	cytoplasm	Metabolism of amino acids and derivatives, Phenylalanine and tyrosine catabolism		hsa00790:Folate biosynthesis,	1	0	0	17
ENSG00000151846	PABPC3	poly(A) binding protein, cytoplasmic 3	mRNA metabolic process	cytoplasm				1	0	0	118
ENSG00000152082	MZT2B	family with sequence similarity 128, member B						1	0	0	78
ENSG00000154096	THY1	Thy-1 cell surface antigen	angiogenesis, angiogenesis, cell-cell adhesion, cell-cell adhesion, cytoskeleton organization, cytoskeleton organization, focal adhesion formation, focal adhesion formation, negative regulation of axonogenesis, negative regulation of axonogenesis, negative regulation of cell migration, negative regulation of cell migration, negative regulation of protein kinase activity, negative regulation of pr…	anchored to external side of plasma membrane, anchored to membrane, cytosol, dendrite, endoplasmic reticulum, external side of plasma membrane, growth cone, integral to plasma membrane, membrane raft, plasma membrane		h_tcytotoxicPathway:T Cytotoxic Cell Surface Molecules,h_thelperPathway:T Helper Cell Surface Molecules,	hsa04670:Leukocyte transendothelial migration,	1	0	0	1
ENSG00000154928	EPHB1	EPH receptor B1	axon guidance, camera-type eye morphogenesis, cell-cell signaling, central nervous system projection neuron axonogenesis, cranial nerve development, nervous system development, optic nerve morphogenesis, protein amino acid phosphorylation, protein amino acid phosphorylation, protein amino acid phosphorylation, protein amino acid phosphorylation, retinal ganglion cell axon guidance, signal transdu…	cytoplasm, integral to membrane, integral to plasma membrane, membrane, membrane raft, plasma membrane		h_ephA4Pathway:Eph Kinases and ephrins support platelet aggregation,	hsa04360:Axon guidance,	1	0	0	47
ENSG00000155959	VBP1	von Hippel-Lindau binding protein 1	protein folding	cytoplasm, nucleus, prefoldin complex	Chaperonin-mediated protein folding, Cooperation of Prefoldin and TriC/CCT in actin and tubulin folding, Metabolism of proteins, Prefoldin mediated transfer of substrate to CCT/TriC, Protein folding			1	0	0	67
ENSG00000158485	CD1B	CD1b molecule	antigen processing and presentation, antigen processing and presentation, antigen processing and presentation, immune response, immune response, immune response	MHC class I protein complex, endosome, endosome membrane, integral to membrane, lysosomal membrane, membrane, plasma membrane			hsa04640:Hematopoietic cell lineage,	1	0	0	7
ENSG00000158714	SLAMF8	SLAM family member 8	G-protein coupled receptor protein signaling pathway	integral to membrane, membrane				1	0	0	2
ENSG00000159210	SNF8	SNF8, ESCRT-II complex subunit, homolog (S. cerevisiae)	protein transport, regulation of transcription, regulation of transcription from RNA polymerase II promoter	cytoplasm, nucleus			hsa04144:Endocytosis,	1	0	0	46
ENSG00000159403		complement component 1, r subcomponent	blood coagulation, "complement activation, classical pathway", innate immune response, proteolysis, proteolysis	extracellular region				1	0	0	84
ENSG00000160862	AZGP1	alpha-2-glycoprotein 1, zinc-binding	antigen processing and presentation, antigen processing and presentation, antigen processing and presentation, antigen processing and presentation, cell adhesion, immune response, immune response, immune response, immune response, lipid catabolic process, negative regulation of cell proliferation	MHC class I protein complex, extracellular region, membrane				1	0	0	105
ENSG00000160868	CYP3A4	cytochrome P450, family 3, subfamily A, polypeptide 4	drug metabolic process, lipid metabolic process, oxidation reduction, oxidation reduction, oxidation reduction, steroid metabolic process, vitamin D metabolic process	cell surface, cytoplasm, endoplasmic reticulum, integral to membrane, membrane, microsome	Biological oxidations, Cytochrome P450 - arranged by substrate type, Phase 1 - Functionalization of compounds, Xenobiotics	h_nuclearRsPathway:Nuclear Receptors in Lipid Metabolism and Toxicity,	hsa00140:Steroid hormone biosynthesis,hsa00591:Linoleic acid metabolism,hsa00830:Retinol metabolism,hsa00980:Metabolism of xenobiotics by cytochrome P450,hsa00982:Drug metabolism,hsa00983:Drug metabolism,	1	0	0	68
ENSG00000162433	AK4, LOC100507855	adenylate kinase 3-like 1	nucleobase, nucleoside, nucleotide and nucleic acid metabolic process, "nucleobase, nucleoside, nucleotide and nucleic acid metabolic process", "nucleobase, nucleoside, nucleotide and nucleic acid metabolic process", response to organic cyclic substance, response to organic nitrogen	mitochondrial matrix, mitochondrion			hsa00230:Purine metabolism,	1	0	0	123
ENSG00000163207	IVL	involucrin	isopeptide cross-linking via N6-(L-isoglutamyl)-L-lysine, isopeptide cross-linking via N6-(L-isoglutamyl)-L-lysine, keratinization, keratinization, keratinocyte differentiation, keratinocyte differentiation, peptide cross-linking, peptide cross-linking, response to UV-B, response to UV-B	cornified envelope, cytoplasm				1	0	0	7
ENSG00000163519	TRAT1	T cell receptor associated transmembrane adaptor 1	cellular defense response, immune response, negative regulation of receptor recycling, negative regulation of transport, positive regulation of calcium-mediated signaling, positive regulation of T cell receptor signaling pathway, signal transduction	T cell receptor complex, integral to plasma membrane, plasma membrane	Downstream TCR signaling, TCR signaling			1	0	0	8
ENSG00000163565	IFI16	interferon, gamma-inducible protein 16	cell proliferation, "DNA damage response, signal transduction by p53 class mediator resulting in induction of apoptosis", monocyte differentiation, myeloid cell differentiation, "regulation of transcription, DNA-dependent", response to virus	cytoplasm, nucleolus, nucleoplasm, nucleus				1	0	0	2
ENSG00000163739	CXCL1	chemokine (C-X-C motif) ligand 1 (melanoma growth stimulating activity, alpha)	actin cytoskeleton organization, chemotaxis, G-protein coupled receptor protein signaling pathway, immune response, inflammatory response, intracellular signaling cascade, negative regulation of cell proliferation, nervous system development	extracellular region, extracellular space	Chemokine receptors bind chemokines, Class A/1 (Rhodopsin-like receptors), G alpha (i) signalling events, GPCR downstream signaling, GPCR ligand binding, Peptide ligand-binding receptors, Signaling by GPCR		hsa04060:Cytokine-cytokine receptor interaction,hsa04062:Chemokine signaling pathway,hsa04621:NOD-like receptor signaling pathway,hsa05120:Epithelial cell signaling in Helicobacter pylori infection,	1	0	0	72
ENSG00000163751	CPA3	carboxypeptidase A3 (mast cell)	proteolysis	mast cell granule, nucleus, secretory granule			hsa04614:Renin-angiotensin system,	1	0	0	36
ENSG00000163914	RHO	rhodopsin	detection of light stimulus, G-protein coupled receptor protein signaling pathway, phototransduction, "phototransduction, visible light", "phototransduction, visible light", protein amino acid phosphorylation, protein-chromophore linkage, response to light stimulus, response to stimulus, rhodopsin mediated phototransduction, rhodopsin mediated signaling pathway, sensory perception of light stimul…	integral to membrane, integral to plasma membrane, photoreceptor outer segment, plasma membrane	Class A/1 (Rhodopsin-like receptors), G alpha (i) signalling events, GPCR downstream signaling, GPCR ligand binding, Opsins, Signaling by GPCR	h_rhodopsinPathway:Visual Signal Transduction,		1	0	0	69
ENSG00000163918	RFC4	replication factor C (activator 1) 4, 37kDa	DNA repair, DNA repair, DNA replication, DNA replication, DNA replication, DNA replication, DNA strand elongation during DNA replication, DNA strand elongation during DNA replication, "nucleotide-excision repair, DNA gap filling", "nucleotide-excision repair, DNA gap filling", phosphoinositide-mediated signaling, phosphoinositide-mediated signaling	DNA replication factor C complex, nucleoplasm, nucleus	Cell Cycle, Mitotic, Activation of ATR in response to replication stress, Cell Cycle Checkpoints, Chromosome Maintenance, DNA Repair, DNA Replication, DNA strand elongation, Extension of Telomeres, G2/M Checkpoints, Gap-filling DNA repair synthesis and ligation in GG-NER, Gap-filling DNA repair synthesis and ligation in TC-NER, Global Genomic NER (GG-NER), Lagging Strand Synthesis, Leading Strand…		hsa03030:DNA replication,hsa03420:Nucleotide excision repair,hsa03430:Mismatch repair,	1	0	0	5
ENSG00000164116	GUCY1A3	guanylate cyclase 1, soluble, alpha 3	cGMP biosynthetic process, cGMP biosynthetic process, cGMP biosynthetic process, cGMP biosynthetic process, cyclic nucleotide biosynthetic process, cyclic nucleotide biosynthetic process, cyclic nucleotide biosynthetic process, cyclic nucleotide biosynthetic process, intracellular signaling cascade, intracellular signaling cascade, intracellular signaling cascade, intracellular signaling cascade,…	guanylate cyclase complex, soluble, cytoplasm	Formation of Platelet plug, Hemostasis, Nitric oxide stimulates guanylate cyclase, Platelet Activation, Platelet homeostasis		hsa00230:Purine metabolism,hsa04270:Vascular smooth muscle contraction,hsa04540:Gap junction,hsa04730:Long-term depression,	1	0	0	1
ENSG00000164600	NEUROD6	neurogenic differentiation 6	cell differentiation, multicellular organismal development, nervous system development, regulation of transcription	nucleus				1	0	0	19
ENSG00000164896	FASTK	Fas-activated serine/threonine kinase	apoptosis, apoptosis, induction of apoptosis by extracellular signals, protein amino acid phosphorylation, signal transduction					1	0	0	137
ENSG00000164924	YWHAZ	tyrosine 3-monooxygenase/tryptophan 5-monooxygenase activation protein, zeta polypeptide	anti-apoptosis, anti-apoptosis, anti-apoptosis, anti-apoptosis, anti-apoptosis, anti-apoptosis, anti-apoptosis, anti-apoptosis, histamine secretion by mast cell, protein targeting, protein targeting, protein targeting, protein targeting, protein targeting, protein targeting, protein targeting, protein targeting, protein targeting to mitochondrion, response to drug, signal transduction, signal tra…	cytoplasm, melanosome, mitochondrion, nucleus, postsynaptic density, protein complex, soluble fraction	Interleukin-3, 5 and GM-CSF signaling, Destabilization of mRNA by KSRP, Formation of Platelet plug, GP1b-IX-V activation signalling, Hemostasis, Metabolism of RNA, Metabolism of mRNA, Platelet Activation, Platelet activation triggers, Rap1 signalling, Regulation of mRNA Stability by Proteins that Bind AU-rich Elements, Signaling by Interleukins		hsa04110:Cell cycle,hsa04114:Oocyte meiosis,hsa04722:Neurotrophin signaling pathway,hsa05130:Pathogenic Escherichia coli infection,	1	0	0	40
ENSG00000165457	FOLR2	folate receptor 2 (fetal)	folic acid transport, folic acid transport, folic acid transport, folic acid transport	anchored to membrane, extracellular region, membrane fraction, plasma membrane				1	0	0	2
ENSG00000166226	CCT2	chaperonin containing TCP1, subunit 2 (beta)	cellular protein metabolic process, protein amino acid phosphorylation, protein folding	chaperonin-containing T-complex, cytoplasm, cytosol, nucleus	Association of TriC/CCT with target proteins during biosynthesis, Chaperonin-mediated protein folding, Cooperation of Prefoldin and TriC/CCT in actin and tubulin folding, Folding of actin by CCT/TriC, Formation of tubulin folding intermediates by CCT/TriC, Metabolism of proteins, Prefoldin mediated transfer of substrate to CCT/TriC, Protein folding			1	0	0	128
ENSG00000167110	GOLGA2	golgi autoantigen, golgin subfamily a, 2	intracellular signaling cascade, tubulin complex assembly, tubulin complex assembly, tubulin complex assembly	Golgi apparatus, membrane, microtubule				1	0	0	130
ENSG00000167244	IGF2	insulin-like growth factor 2 (somatomedin A)	carbohydrate metabolic process, carbohydrate metabolic process, carbohydrate metabolic process, carbohydrate metabolic process, carbohydrate metabolic process, carbohydrate metabolic process, genetic imprinting, genetic imprinting, genetic imprinting, genetic imprinting, genetic imprinting, genetic imprinting, glucose metabolic process, glucose metabolic process, glucose metabolic process, glucos…	extracellular region, extracellular space	Diabetes pathways, Regulation of Insulin-like Growth Factor (IGF) Activity by Insulin-like Growth Factor Binding Proteins (IGFBPs)		hsa04114:Oocyte meiosis,hsa04140:Regulation of autophagy,hsa04150:mTOR signaling pathway,hsa04810:Regulation of actin cytoskeleton,hsa04910:Insulin signaling pathway,hsa04914:Progesterone-mediated oocyte maturation,hsa04930:Type II diabetes mellitus,hsa04940:Type I diabetes mellitus,hsa04950:Maturity onset diabetes of the young,hsa04960:Aldosterone-regulated sodium reabsorption,hsa05215:Prostate …	1	0	0	101
ENSG00000167526	RPL13	ribosomal protein L13	translation, translation, translational elongation, translational elongation	cytosol, cytosolic ribosome, intracellular, ribosome	3 -UTR-mediated translational regulation, Cap-dependent Translation Initiation, Diabetes pathways, Eukaryotic Translation Elongation, Eukaryotic Translation Initiation, Eukaryotic Translation Termination, Formation of a pool of free 40S subunits, GTP hydrolysis and joining of the 60S ribosomal subunit, Gene Expression, Influenza Viral RNA Transcription and Replication, Insulin Synthesis and Proce…		hsa03010:Ribosome,	1	0	0	108
ENSG00000167635	ZNF146	zinc finger protein 146	regulation of transcription, DNA-dependent, "regulation of transcription, DNA-dependent", "regulation of transcription, DNA-dependent", "regulation of transcription, DNA-dependent"	cytoplasm, intracellular, nucleolus, nucleus				1	0	0	20
ENSG00000168118	RAB4A	RAB4A, member RAS oncogene family	intracellular protein transport, nucleocytoplasmic transport, protein transport, protein transport, regulation of endocytosis, signal transduction, small GTPase mediated signal transduction, small GTPase mediated signal transduction	cytoplasm, cytosol, endosome, insoluble fraction, insulin-responsive compartment, intracellular, membrane, microsome, plasma membrane, soluble fraction		h_rabPathway:Rab GTPases Mark Targets In The Endocytotic Machinery,	hsa04144:Endocytosis,	1	0	0	103
ENSG00000168496	FEN1	flap structure-specific endonuclease 1	DNA repair, DNA replication, DNA replication, "DNA replication, removal of RNA primer", double-strand break repair, phosphoinositide-mediated signaling, UV protection	mitochondrion, nucleus	Cell Cycle, Mitotic, Base Excision Repair, Chromosome Maintenance, DNA Repair, DNA Replication, DNA strand elongation, Extension of Telomeres, Lagging Strand Synthesis, Processive synthesis on the C-strand of the telomere, Processive synthesis on the lagging strand, Removal of DNA patch containing abasic residue, Removal of the Flap Intermediate, Removal of the Flap Intermediate from the C-strand…		hsa03030:DNA replication,hsa03410:Base excision repair,hsa03450:Non-homologous end-joining,	1	0	0	70
ENSG00000169139	UBE2V2	ubiquitin-conjugating enzyme E2 variant 2	cell proliferation, DNA double-strand break processing, modification-dependent protein catabolic process, post-translational protein modification, protein polyubiquitination, regulation of DNA repair, regulation of protein metabolic process	UBC13-MMS2 complex, cytoplasm, nucleus				1	0	0	10
ENSG00000169245	CXCL10	chemokine (C-X-C motif) ligand 10	blood circulation, cell surface receptor linked signal transduction, cell-cell signaling, chemotaxis, immune response, immune response, inflammatory response, muscle organ development, positive regulation of cell migration, positive regulation of cell proliferation, positive regulation of cell proliferation, protein secretion, signal transduction	extracellular region, extracellular space	Chemokine receptors bind chemokines, Class A/1 (Rhodopsin-like receptors), G alpha (i) signalling events, GPCR downstream signaling, GPCR ligand binding, Peptide ligand-binding receptors, Signaling by GPCR		hsa04060:Cytokine-cytokine receptor interaction,hsa04062:Chemokine signaling pathway,hsa04620:Toll-like receptor signaling pathway,hsa04622:RIG-I-like receptor signaling pathway,hsa04623:Cytosolic DNA-sensing pathway,	1	0	0	71
ENSG00000169429	IL8	interleukin 8	angiogenesis, calcium-mediated signaling, cell cycle arrest, cell motion, chemotaxis, G-protein coupled receptor protein signaling pathway, immune response, immune response, induction of positive chemotaxis, inflammatory response, intracellular signaling cascade, negative regulation of cell proliferation, neutrophil activation, neutrophil chemotaxis, regulation of cell adhesion, regulation of ret…	extracellular region, extracellular space	Chemokine receptors bind chemokines, Class A/1 (Rhodopsin-like receptors), Diabetes pathways, G alpha (i) signalling events, GPCR downstream signaling, GPCR ligand binding, PERK regulated gene expression, Peptide ligand-binding receptors, Signaling by GPCR, Unfolded Protein Response	h_cytokinePathway:Cytokine Network,h_freePathway:Free Radical Induced Apoptosis,h_granulocytesPathway:Adhesion and Diapedesis of Granulocytes,h_il17Pathway:IL 17 Signaling Pathway,h_inflamPathway:Cytokines and Inflammatory Response,h_LairPathway:Cells and Molecules involved in local acute inflammatory response,h_lympathway:Adhesion and Diapedesis of Lymphocytes,h_nthiPathway:NFkB activation by No…	hsa04060:Cytokine-cytokine receptor interaction,hsa04062:Chemokine signaling pathway,hsa04620:Toll-like receptor signaling pathway,hsa04621:NOD-like receptor signaling pathway,hsa04622:RIG-I-like receptor signaling pathway,hsa05120:Epithelial cell signaling in Helicobacter pylori infection,hsa05200:Pathways in cancer,hsa05219:Bladder cancer,	1	0	0	72
ENSG00000169508	GPR183	G protein-coupled receptor 183	blood coagulation, G-protein coupled receptor protein signaling pathway, humoral immune response, mature B cell differentiation during immune response, signal transduction	integral to membrane, integral to plasma membrane, plasma membrane				1	0	0	26
ENSG00000170345	FOS	FBJ murine osteosarcoma viral oncogene homolog	aging, cellular response to extracellular stimulus, cellular response to hormone stimulus, cellular response to reactive oxygen species, conditioned taste aversion, DNA methylation, female pregnancy, inflammatory response, nervous system development, positive regulation of transcription, positive regulation of transcription from RNA polymerase II promoter, regulation of transcription, "regulation…	nucleus, synaptosome, transcription factor complex	Activation of the AP-1 family of transcription factors, MAP kinase activation in TLR cascade, MAPK targets/ Nuclear events mediated by MAP kinases, MyD88 dependent cascade initiated on endosome, TRAF6 Mediated Induction of proinflammatory cytokines, TRAF6 mediated induction of NFkB and MAP kinases upon TLR7/8 or 9 activation, Toll Like Receptor 3 (TLR3) Cascade, Toll Like Receptor 7/8 (TLR7/8) Ca…	h_arenrf2Pathway:Oxidative Stress Induced Gene Expression Via Nrf2,h_bcellsurvivalPathway:B Cell Survival Pathway,h_bcrPathway:BCR Signaling Pathway,h_cardiacegfPathway:Role of EGF Receptor Transactivation by GPCRs in Cardiac Hypertrophy,h_Ccr5Pathway:Pertussis toxin-insensitive CCR5 Signaling in Macrophage,h_cdMacPathway:Cadmium induces DNA synthesis and proliferation in macrophages,h_dreampathw…	hsa04010:MAPK signaling pathway,hsa04620:Toll-like receptor signaling pathway,hsa04660:T cell receptor signaling pathway,hsa04662:B cell receptor signaling pathway,hsa05200:Pathways in cancer,hsa05210:Colorectal cancer,	1	0	0	73
ENSG00000170421	KRT8	keratin 8	apoptosis, cytoskeleton organization, interspecies interaction between organisms, response to other organism, tumor necrosis factor-mediated signaling pathway	Z disc, cytoplasm, keratin filament, sarcolemma				1	0	0	74
ENSG00000170525	PFKFB3	6-phosphofructo-2-kinase/fructose-2,6-biphosphatase 3	brain development, "fructose 2,6-bisphosphate metabolic process", "fructose 2,6-bisphosphate metabolic process", "fructose 2,6-bisphosphate metabolic process", "fructose 2,6-bisphosphate metabolic process", "fructose 2,6-bisphosphate metabolic process", "fructose 2,6-bisphosphate metabolic process", "fructose 2,6-bisphosphate metabolic process", "fructose 2,6-bisphosphate metabolic process", fruc…	cytosol, extracellular region	Glucose metabolism, Glycolysis, Metabolism of carbohydrates		hsa00051:Fructose and mannose metabolism,	1	0	0	24
ENSG00000171201	SMR3B	submaxillary gland androgen regulated protein 3B	cell adhesion, G-protein coupled receptor protein signaling pathway, G-protein coupled receptor protein signaling pathway	actin cytoskeleton, extracellular region, extracellular space, integral to membrane				1	0	0	75
ENSG00000171241	SHCBP1	SHC SH2-domain binding protein 1						1	0	0	5
ENSG00000171557	FGG	fibrinogen gamma chain	platelet activation, protein polymerization, response to calcium ion, signal transduction, signal transduction, signal transduction, signal transduction, signal transduction, signal transduction, signal transduction	cell cortex, external side of plasma membrane, extracellular region, fibrinogen complex, plasma membrane, platelet alpha granule lumen	Common Pathway, Formation of Fibrin Clot (Clotting Cascade), Formation of Platelet plug, GRB2:SOS provides linkage to MAPK signaling for Intergrins , Hemostasis, Integrin alphaIIb beta3 signaling, Integrin cell surface interactions, Platelet Activation, Platelet Aggregation (Plug Formation), Platelet degranulation , Response to elevated platelet cytosolic Ca2+, p130Cas linkage to MAPK signaling f…		hsa04610:Complement and coagulation cascades,	1	0	0	76
ENSG00000171560	FGA	fibrinogen alpha chain	platelet activation, protein polymerization, response to calcium ion, signal transduction, tissue regeneration	external side of plasma membrane, extracellular region, fibrinogen complex, plasma membrane, platelet alpha granule lumen	Common Pathway, Formation of Fibrin Clot (Clotting Cascade), Formation of Platelet plug, GRB2:SOS provides linkage to MAPK signaling for Intergrins , Hemostasis, Integrin alphaIIb beta3 signaling, Integrin cell surface interactions, Platelet Activation, Platelet Aggregation (Plug Formation), Platelet degranulation , Response to elevated platelet cytosolic Ca2+, p130Cas linkage to MAPK signaling f…	h_amiPathway:Acute Myocardial Infarction,h_extrinsicPathway:Extrinsic Prothrombin Activation Pathway,h_fibrinolysisPathway:Fibrinolysis Pathway,h_intrinsicPathway:Intrinsic Prothrombin Activation Pathway,	hsa04610:Complement and coagulation cascades,	1	0	0	76
ENSG00000171815	PCDHB1	protocadherin beta 1	cell adhesion, homophilic cell adhesion	integral to membrane, membrane, plasma membrane				1	0	0	9
ENSG00000172236	TPSAB1	tryptase alpha/beta 1, tryptase beta 2 (gene/pseudogene)	defense response, defense response, defense response, proteolysis, proteolysis, proteolysis, proteolysis, proteolysis	extracellular region				1	0	0	36
ENSG00000172340	SUCLG2	succinate-CoA ligase, GDP-forming, beta subunit, similar to sucb	metabolic process, metabolic process, metabolic process, metabolic process, succinyl-CoA metabolic process, tricarboxylic acid cycle	mitochondrial matrix, mitochondrion	Citric acid cycle (TCA cycle), Pyruvate metabolism and Citric Acid (TCA) cycle		hsa00020:Citrate cycle (TCA cycle),hsa00640:Propanoate metabolism,	1	0	0	125
ENSG00000172482	AGXT	alanine-glyoxylate aminotransferase	cellular amino acid metabolic process, "glycine biosynthetic process, by transamination of glyoxylate", glyoxylate metabolic process, glyoxylate metabolic process, metabolic process, oxalic acid secretion, protein targeting to peroxisome, pyruvate biosynthetic process, response to cAMP, response to glucocorticoid stimulus, response to hormone stimulus	mitochondrial matrix, mitochondrion, peroxisome	Glyoxylate metabolism, Metabolism of amino acids and derivatives		hsa00250:Alanine, aspartate and glutamate metabolism,hsa00260:Glycine, serine and threonine metabolism,	1	0	0	88
ENSG00000172955	ADH6	alcohol dehydrogenase 6 (class V)	ethanol oxidation, metabolic process, metabolic process, metabolic process, metabolic process, oxidation reduction, oxidation reduction, oxidation reduction, response to ethanol	cytoplasm, cytosol	Biological oxidations, Ethanol oxidation, Phase 1 - Functionalization of compounds		hsa00010:Glycolysis / Gluconeogenesis,hsa00071:Fatty acid metabolism,hsa00350:Tyrosine metabolism,hsa00830:Retinol metabolism,hsa00980:Metabolism of xenobiotics by cytochrome P450,hsa00982:Drug metabolism,	1	0	0	77
ENSG00000172987	HPSE2	heparanase 2		intracellular, membrane			hsa00531:Glycosaminoglycan degradation,	1	0	0	19
ENSG00000173262	SLC2A14	solute carrier family 2 (facilitated glucose transporter), member 14	carbohydrate transport, carbohydrate transport, cell differentiation, cell differentiation, multicellular organismal development, multicellular organismal development, spermatogenesis, spermatogenesis, transmembrane transport, transmembrane transport, transmembrane transport, transport, transport, transport	cytoplasm, integral to membrane, membrane, plasma membrane				1	0	0	26
ENSG00000173272	MZT2A	family with sequence similarity 128, member A						1	0	0	78
ENSG00000173918	C1QTNF1	C1q and tumor necrosis factor related protein 1	protein homooligomerization	extracellular region, extracellular space				1	0	0	1
ENSG00000174156	GSTA3	glutathione S-transferase alpha 3	metabolic process, metabolic process	cytoplasm	Biological oxidations, Glutathione conjugation, Phase II conjugation		hsa00480:Glutathione metabolism,hsa00980:Metabolism of xenobiotics by cytochrome P450,hsa00982:Drug metabolism,	1	0	0	136
ENSG00000174373	RALGAPA1	Ral GTPase activating protein, alpha subunit 1 (catalytic)	regulation of small GTPase mediated signal transduction, regulation of small GTPase mediated signal transduction, regulation of small GTPase mediated signal transduction, regulation of small GTPase mediated signal transduction	cytoplasm, intracellular, mitochondrion, nucleus				1	0	0	116
ENSG00000175029	CTBP2	C-terminal binding protein 2	G-protein coupled receptor protein signaling pathway, G-protein coupled receptor protein signaling pathway, metabolic process, metabolic process, metabolic process, metabolic process, negative regulation of cell proliferation, negative regulation of cell proliferation, oxidation reduction, oxidation reduction, viral genome replication, viral genome replication	cell junction, integral to membrane, nucleus, synapse			hsa04310:Wnt signaling pathway,hsa04330:Notch signaling pathway,hsa05200:Pathways in cancer,hsa05220:Chronic myeloid leukemia,	1	0	0	124
ENSG00000175564	UCP3	uncoupling protein 3 (mitochondrial, proton carrier)	fatty acid metabolic process, lipid metabolic process, mitochondrial transport, mitochondrial transport, mitochondrial transport, proton transport, respiratory gaseous exchange, response to hypoxia, response to superoxide, transport, transport, transport	integral to membrane, membrane, mitochondrial inner membrane, mitochondrion	Respiratory electron transport, ATP synthesis by chemiosmotic coupling, and heat production by uncoupling proteins., Mitochondrial Uncoupling Proteins, The fatty acid cycling model, The proton buffering model			1	0	0	79
ENSG00000176601	YSK4	YSK4 Sps1/Ste20-related kinase homolog (S. cerevisiae)	protein amino acid phosphorylation, protein amino acid phosphorylation, protein amino acid phosphorylation, protein amino acid phosphorylation, protein amino acid phosphorylation, protein amino acid phosphorylation					1	0	0	19
ENSG00000176788	BASP1	brain abundant, membrane attached signal protein 1	homoiothermy, nucleosome assembly, response to freezing	cell projection, chromatin, cytoskeleton, growth cone, nucleosome, nucleus, plasma membrane				1	0	0	2
ENSG00000176890	TYMS	thymidylate synthetase	deoxyribonucleoside monophosphate biosynthetic process, DNA repair, DNA replication, dTMP biosynthetic process, dTMP biosynthetic process, dTMP biosynthetic process, dUMP metabolic process, "nucleobase, nucleoside, nucleotide and nucleic acid metabolic process", nucleotide biosynthetic process, phosphoinositide-mediated signaling, response to organophosphorus	cytosol	Cell Cycle, Mitotic, E2F mediated regulation of DNA replication, G1/S Transition, G1/S-Specific Transcription, Metabolism of nucleotides, Mitotic G1-G1/S phases, Pyrimidine biosynthesis, Pyrimidine metabolism		hsa00240:Pyrimidine metabolism,hsa00670:One carbon pool by folate,	1	0	0	5
ENSG00000177855								1	0	0	12
ENSG00000178691	SUZ12	suppressor of zeste 12 homolog (Drosophila)	chromatin modification, histone methylation, histone ubiquitination, homoiothermy, negative regulation of transcription from RNA polymerase II promoter, positive regulation of cell proliferation, regulation of transcription, response to freezing	ESC/E(Z) complex, intracellular, nucleus, sex chromatin		h_prc2Pathway:The PRC2 Complex Sets Long-term Gene Silencing Through Modification of Histone Tails,		1	0	0	80
ENSG00000178723								1	0	0	81
ENSG00000178896	EXOSC4	exosome component 4	RNA processing, rRNA processing	cytoplasm, exosome (RNase complex), nucleolus, nucleus	Deadenylation-dependent mRNA decay, Destabilization of mRNA by Butyrate Response Factor 1 (BRF1), Destabilization of mRNA by KSRP, Destabilization of mRNA by Tristetraprolin (TTP), Metabolism of RNA, Metabolism of mRNA, Regulation of mRNA Stability by Proteins that Bind AU-rich Elements, mRNA Decay by 3 to 5 Exoribonuclease		hsa03018:RNA degradation,	1	0	0	83
ENSG00000178999	AURKB	aurora kinase B	cell cycle, cytokinesis, methylation, mitosis, protein amino acid phosphorylation	chromosome, centromeric region, chromosome, chromosome passenger complex, midbody, nucleus, spindle	Cell Cycle, Mitotic, APC/C-mediated degradation of cell cycle proteins, APC/C:Cdh1 mediated degradation of Cdc20 and other APC/C:Cdh1 targeted proteins in late mitosis/early G1, DNA Replication, M Phase, Mitotic M-M/G1 phases, Mitotic Prometaphase, Regulation of mitotic cell cycle			1	0	0	82
ENSG00000179950	PUF60	poly-U binding splicing factor 60KDa	apoptosis, mRNA processing, regulation of transcription, RNA splicing	cyclin-dependent protein kinase activating kinase holoenzyme complex, nucleus, ribonucleoprotein complex			hsa03040:Spliceosome,	1	0	0	83
ENSG00000180581		signal recognition particle 9-like 1, signal recognition particle 9kDa	negative regulation of translational elongation, negative regulation of translational elongation, SRP-dependent cotranslational protein targeting to membrane, SRP-dependent cotranslational protein targeting to membrane	signal recognition particle, endoplasmic reticulum targeting, cytoplasm, signal recognition particle, signal recognition particle receptor complex	Diabetes pathways, Insulin Synthesis and Processing		hsa03060:Protein export,	1	0	0	111
ENSG00000180764			phosphatidylinositol metabolic process	cytoplasm				1	0	0	12
ENSG00000182326	C1S	complement component 1, s subcomponent	complement activation, classical pathway, "complement activation, classical pathway", "complement activation, classical pathway", glial cell differentiation, innate immune response, innate immune response, innate immune response, proteolysis, proteolysis, proteolysis, proteolysis, response to cAMP	extracellular region	Classical antibody-mediated complement activation, Complement cascade, Creation of C4 and C2 activators, Initial triggering of complement	h_classicPathway:Classical Complement Pathway,h_compPathway:Complement Pathway,	hsa04610:Complement and coagulation cascades,hsa05322:Systemic lupus erythematosus,	1	0	0	84
ENSG00000182583	VCX	variable charge, X-linked	establishment or maintenance of chromatin architecture, establishment or maintenance of chromatin architecture, ribosome assembly, ribosome assembly, spermatogenesis, spermatogenesis	nucleolus, nucleus				1	0	0	100
ENSG00000182670	TTC3	tetratricopeptide repeat domain 3	negative regulation of cell morphogenesis involved in differentiation, negative regulation of cell morphogenesis involved in differentiation, negative regulation of cell morphogenesis involved in differentiation, negative regulation of cell morphogenesis involved in differentiation, negative regulation of cell morphogenesis involved in differentiation, negative regulation of cell morphogenesis in…	vacuole				1	0	0	109
ENSG00000182718	ANXA2	annexin A2	angiogenesis, angiogenesis, angiogenesis, angiogenesis, body fluid secretion, collagen fibril organization, collagen fibril organization, collagen fibril organization, collagen fibril organization, fibrinolysis, fibrinolysis, fibrinolysis, fibrinolysis, negative regulation of coagulation, negative regulation of coagulation, negative regulation of coagulation, negative regulation of coagulation, n…	basement membrane, cytoplasm, early endosome, extracellular region, melanosome, perinuclear region of cytoplasm, protein complex, sarcolemma, soluble fraction				1	0	0	120
ENSG00000182899	RPL35A	ribosomal protein L35a	ribosomal large subunit biogenesis, ribosomal large subunit biogenesis, rRNA processing, rRNA processing, translation, translation, translation, translation, translational elongation, translational elongation	cytosol, intracellular, ribosome	3 -UTR-mediated translational regulation, Cap-dependent Translation Initiation, Diabetes pathways, Eukaryotic Translation Elongation, Eukaryotic Translation Initiation, Eukaryotic Translation Termination, Formation of a pool of free 40S subunits, GTP hydrolysis and joining of the 60S ribosomal subunit, Gene Expression, Influenza Viral RNA Transcription and Replication, Insulin Synthesis and Proce…		hsa03010:Ribosome,	1	0	0	3
ENSG00000183038							hsa00430:Taurine and hypotaurine metabolism,hsa00450:Selenoamino acid metabolism,hsa00460:Cyanoamino acid metabolism,hsa00480:Glutathione metabolism,hsa00590:Arachidonic acid metabolism,	1	0	0	132
ENSG00000183562	LOC100505870, LOC100508936							1	0	0	7
ENSG00000183668	PSG9	pregnancy specific beta-1-glycoprotein 9	female pregnancy	extracellular region				1	0	0	7
ENSG00000185201	IFITM2	interferon induced transmembrane protein 2 (1-8D)	immune response, response to biotic stimulus, response to biotic stimulus, response to biotic stimulus	integral to membrane, membrane	Interferon Signaling, Interferon alpha/beta signaling			1	0	0	85
ENSG00000185986								1	0	0	138
ENSG00000186115	CYP4F2, CYP4F3	cytochrome P450, family 4, subfamily F, polypeptide 2	leukotriene metabolic process, oxidation reduction, oxidation reduction	endoplasmic reticulum, membrane, microsome	Biological oxidations, Cytochrome P450 - arranged by substrate type, Eicosanoids, Phase 1 - Functionalization of compounds		hsa00590:Arachidonic acid metabolism,	1	0	0	86
ENSG00000186470	BTN3A2	butyrophilin, subfamily 3, member A2		integral to membrane, membrane				1	0	0	28
ENSG00000186529	CYP4F3	cytochrome P450, family 4, subfamily F, polypeptide 3	leukotriene metabolic process, oxidation reduction	endoplasmic reticulum, integral to membrane, membrane, microsome	Biological oxidations, Cytochrome P450 - arranged by substrate type, Eicosanoids, Phase 1 - Functionalization of compounds		hsa00590:Arachidonic acid metabolism,	1	0	0	86
ENSG00000187608	ISG15	ISG15 ubiquitin-like modifier	cell-cell signaling, interspecies interaction between organisms, ISG15-protein conjugation, ISG15-protein conjugation, modification-dependent protein catabolic process, response to virus	cytoplasm, extracellular region, extracellular space	Interferon Signaling, Interferon alpha/beta signaling, Negative regulators of RIG-I/MDA5 signaling, RIG-I/MDA5 mediated induction of IFN-alpha/beta pathways		hsa04622:RIG-I-like receptor signaling pathway,	1	0	0	13
ENSG00000188037	CLCN1	chloride channel 1, skeletal muscle	chloride transport, chloride transport, chloride transport, ion transport, muscle contraction, neuronal action potential propagation	chloride channel complex, integral to plasma membrane, membrane, sarcolemma				1	0	0	4
ENSG00000188229	TUBB2C	tubulin, beta 2C	cell motion, microtubule-based movement, microtubule-based process, natural killer cell mediated cytotoxicity, protein polymerization	cytoplasm, cytoskeleton, microtubule, protein complex	Cell Cycle, Mitotic, Axon guidance, Centrosome maturation, Chaperonin-mediated protein folding, Cooperation of Prefoldin and TriC/CCT in actin and tubulin folding, DNA Replication, Factors involved in megakaryocyte development and platelet production, Formation of tubulin folding intermediates by CCT/TriC, G2/M Transition, Gap junction assembly, Gap junction trafficking, Gap junction trafficking …		hsa04540:Gap junction,hsa05130:Pathogenic Escherichia coli infection,	1	0	0	92
ENSG00000188315	C3orf62	chromosome 3 open reading frame 62						1	0	0	87
ENSG00000188338					Amino acid and oligopeptide SLC transporters, Amino acid transport across the plasma membrane, Metabolism of amino acids and derivatives, SLC-mediated transmembrane transport, Transmembrane transport of small molecules, Transport of inorganic cations/anions and amino acids/oligopeptides			1	0	0	88
ENSG00000188994	ZNF292	zinc finger protein 292	regulation of transcription, regulation of transcription	intracellular, nucleus				1	0	0	89
ENSG00000189403	HMGB1	high-mobility group box 1	anti-apoptosis, anti-apoptosis, anti-apoptosis, anti-apoptosis, "base-excision repair, DNA ligation", "base-excision repair, DNA ligation", "base-excision repair, DNA ligation", "base-excision repair, DNA ligation", cell communication, DNA recombination, DNA recombination, DNA recombination, DNA recombination, DNA repair, DNA repair, DNA repair, DNA repair, DNA unwinding during replication, DNA u…	condensed chromosome, connexon complex, nucleolus, nucleus	Activation of DNA fragmentation factor, Advanced glycosylation endproduct receptor signaling, Apoptosis, Apoptosis induced DNA fragmentation, Apoptotic execution phase	h_DNAfragmentPathway:Apoptotic DNA fragmentation and tissue homeostasis,h_pcafpathway:The information-processing pathway at the IFN-beta enhancer,	hsa03410:Base excision repair,	1	0	0	107
ENSG00000196090	PTPRT	protein tyrosine phosphatase, receptor type, T	cell adhesion, dephosphorylation, dephosphorylation, dephosphorylation, dephosphorylation, dephosphorylation, dephosphorylation, dephosphorylation, dephosphorylation, dephosphorylation, homophilic cell adhesion, protein amino acid dephosphorylation, protein amino acid dephosphorylation, protein amino acid dephosphorylation, protein amino acid dephosphorylation, protein amino acid dephosphorylatio…	cell surface, integral to membrane, membrane, plasma membrane				1	0	0	90
ENSG00000196154	S100A4	S100 calcium binding protein A4	epithelial to mesenchymal transition, epithelial to mesenchymal transition, epithelial to mesenchymal transition, epithelial to mesenchymal transition	cytoplasm, neuron projection, nucleus				1	0	0	2
ENSG00000196305	IARS	isoleucyl-tRNA synthetase	isoleucyl-tRNA aminoacylation, isoleucyl-tRNA aminoacylation, isoleucyl-tRNA aminoacylation, isoleucyl-tRNA aminoacylation, translation, translation, translation, translation, translation, translation, translation, translation, translation, translation, translation, tRNA aminoacylation for protein translation, tRNA aminoacylation for protein translation, tRNA aminoacylation for protein translatio…	cytoplasm, soluble fraction	Cytosolic tRNA aminoacylation, Gene Expression, tRNA Aminoacylation		hsa00290:Valine, leucine and isoleucine biosynthesis,hsa00970:Aminoacyl-tRNA biosynthesis,	1	0	0	33
ENSG00000197114	ZGPAT	zinc finger, CCCH-type with G patch domain		intracellular				1	0	0	91
ENSG00000197165	SULT1A2	sulfotransferase family, cytosolic, 1A, phenol-preferring, member 2	amine biosynthetic process, amine biosynthetic process, catecholamine metabolic process, catecholamine metabolic process, lipid metabolic process, lipid metabolic process, steroid metabolic process, steroid metabolic process	cytoplasm	Biological oxidations, Cytosolic sulfonation of small molecules, Phase II conjugation		hsa00920:Sulfur metabolism,	1	0	0	104
ENSG00000197956	S100A6	S100 calcium binding protein A6	axonogenesis, axonogenesis, cell cycle, cell cycle, cell proliferation, cell proliferation, positive regulation of fibroblast proliferation, positive regulation of fibroblast proliferation, signal transduction, signal transduction	cytoplasm, nuclear envelope, nucleus, ruffle				1	0	0	1
ENSG00000198034	RPS4X	ribosomal protein S4, X-linked	multicellular organismal development, positive regulation of cell proliferation, positive regulation of translation, translation, translational elongation	cytosol, cytosolic small ribosomal subunit, intracellular, polysome, ribosome	Activation of the mRNA upon binding of the cap-binding complex and eIFs, and subsequent binding to 43S, "Formation of the ternary complex, and subsequently, the 43S complex", 3 -UTR-mediated translational regulation, Cap-dependent Translation Initiation, Diabetes pathways, Eukaryotic Translation Elongation, Eukaryotic Translation Initiation, Eukaryotic Translation Termination, Formation of a pool…		hsa03010:Ribosome,	1	0	0	115
ENSG00000198211	TUBB3	tubulin, beta 3, melanocortin 1 receptor (alpha melanocyte stimulating hormone receptor)	G-protein coupled receptor protein signaling pathway, "G-protein signaling, coupled to cyclic nucleotide second messenger", microtubule-based movement, microtubule-based movement, microtubule-based process, microtubule-based process, mitosis, mitosis, multicellular organismal development, neuron differentiation, neuron differentiation, protein polymerization, protein polymerization, signal transd…	axon, cytoplasm, integral to membrane, integral to plasma membrane, intracellular, microtubule, microtubule cytoskeleton, plasma membrane, protein complex	Cell Cycle, Mitotic, Axon guidance, Centrosome maturation, Chaperonin-mediated protein folding, Class A/1 (Rhodopsin-like receptors), Cooperation of Prefoldin and TriC/CCT in actin and tubulin folding, DNA Replication, Factors involved in megakaryocyte development and platelet production, Formation of tubulin folding intermediates by CCT/TriC, G alpha (s) signalling events, G2/M Transition, GPCR …		hsa04080:Neuroactive ligand-receptor interaction,hsa04540:Gap junction,hsa04916:Melanogenesis,hsa05130:Pathogenic Escherichia coli infection,	1	0	0	92
ENSG00000198225			cytokine-mediated signaling pathway, muscle contraction, negative regulation of protein amino acid phosphorylation, protein folding, release of sequestered calcium ion into cytosol, response to caffeine, T cell proliferation	membrane fraction, sarcoplasmic reticulum membrane				1	0	0	93
ENSG00000198671								1	0	0	94
ENSG00000198898	CAPZA2	capping protein (actin filament) muscle Z-line, alpha 2	actin cytoskeleton organization, actin cytoskeleton organization, actin cytoskeleton organization, actin filament capping, cell motion, protein complex assembly	F-actin capping protein complex, cortical cytoskeleton, membrane	Advanced glycosylation endproduct receptor signaling, Factors involved in megakaryocyte development and platelet production, Hemostasis			1	0	0	95
ENSG00000199477								1	0	0	96
ENSG00000202252								1	0	0	37
ENSG00000203747	FCGR3A	Fc fragment of IgG, low affinity IIIa, receptor (CD16a)	immune response, immune response, immune response	extracellular region, integral to membrane, plasma membrane	Immunoregulatory interactions between a Lymphoid and a non-Lymphoid cell		hsa04650:Natural killer cell mediated cytotoxicity,hsa04666:Fc gamma R-mediated phagocytosis,hsa05322:Systemic lupus erythematosus,	1	0	0	2
ENSG00000203896	LIME1	Lck interacting transmembrane adaptor 1	immune response	integral to membrane, plasma membrane				1	0	0	17
ENSG00000203926	SPANXA1, SPANXA2	SPANX family, member A2, "sperm protein associated with the nucleus, X-linked, family member A1"	spermatogenesis	cytoplasm, nucleus				1	0	0	38
ENSG00000204645	SSX4, SSX4B	synovial sarcoma, X breakpoint 4, "synovial sarcoma, X breakpoint 4B"	regulation of transcription, DNA-dependent, "regulation of transcription, DNA-dependent"	intracellular, nucleus				1	0	0	134
ENSG00000204872								1	0	0	97
ENSG00000205021	CCL3L1, CCL3L3	chemokine (C-C motif) ligand 3-like 1, chemokine (C-C motif) ligand 3-like 3	chemotaxis, chemotaxis, chemotaxis, immune response, immune response, immune response, immune response, immune response, inflammatory response, inflammatory response, inflammatory response, negative regulation of cell proliferation, negative regulation of cell proliferation, negative regulation of cell proliferation	extracellular region, extracellular space, membrane	Chemokine receptors bind chemokines, Class A/1 (Rhodopsin-like receptors), GPCR ligand binding, Peptide ligand-binding receptors, Signaling by GPCR		hsa04060:Cytokine-cytokine receptor interaction,hsa04062:Chemokine signaling pathway,	1	0	0	98
ENSG00000205595	AREG, AREGB	amphiregulin, amphiregulin B	cell proliferation, cell-cell signaling, epidermal growth factor receptor signaling pathway, G-protein coupled receptor protein signaling pathway, positive regulation of DNA replication	cell surface, extracellular space, integral to membrane, membrane			hsa04012:ErbB signaling pathway,	1	0	0	99
ENSG00000205642	VCX3B	variable charge, X-linked 3B	spermatogenesis, spermatogenesis, translation, translation	intracellular, nucleolus, nucleus, ribosome				1	0	0	100
ENSG00000206172	HBA1, HBA2	hemoglobin, alpha 1, "hemoglobin, alpha 2"	oxygen transport, oxygen transport, transport	cytosolic small ribosomal subunit, hemoglobin complex				1	0	0	139
ENSG00000207405								1	0	0	133
ENSG00000207805								1	0	0	101
ENSG00000211955								1	0	0	6
ENSG00000213020	ZNF611	zinc finger protein 611	regulation of transcription, DNA-dependent	intracellular, nucleus				1	0	0	102
ENSG00000213029	SPHAR	S-phase response (cyclin related)	DNA replication					1	0	0	103
ENSG00000213063								1	0	0	119
ENSG00000213401	MAGEA12	melanoma antigen family A, 12						1	0	0	41
ENSG00000213648	SULT1A3, SULT1A4	sulfotransferase family, cytosolic, 1A, phenol-preferring, member 3, "sulfotransferase family, cytosolic, 1A, phenol-preferring, member 4"	catecholamine metabolic process, catecholamine metabolic process, lipid metabolic process, lipid metabolic process, steroid metabolic process, steroid metabolic process	cytoplasm	Activation of Chaperones by IRE1alpha, Biological oxidations, Cytosolic sulfonation of small molecules, Diabetes pathways, Phase II conjugation, Unfolded Protein Response		hsa00920:Sulfur metabolism,	1	0	0	104
ENSG00000213741	RPS29	ribosomal protein S29	translation, translation, translational elongation	cytoplasm, cytosol, cytosolic small ribosomal subunit, intracellular, ribosome	Activation of the mRNA upon binding of the cap-binding complex and eIFs, and subsequent binding to 43S, "Formation of the ternary complex, and subsequently, the 43S complex", 3 -UTR-mediated translational regulation, Cap-dependent Translation Initiation, Diabetes pathways, Eukaryotic Translation Elongation, Eukaryotic Translation Initiation, Eukaryotic Translation Termination, Formation of a pool…		hsa03010:Ribosome,	1	0	0	3
ENSG00000213928	IRF9	interferon regulatory factor 9	cell surface receptor linked signal transduction, "regulation of transcription, DNA-dependent", "regulation of transcription, DNA-dependent", response to virus, transcription from RNA polymerase II promoter, type I interferon biosynthetic process	cytoplasm, nucleus	Interferon Signaling, Interferon alpha/beta signaling, Interferon gamma signaling	h_ifnaPathway:IFN alpha signaling pathway,h_ranklPathway:Bone Remodelling,	hsa04630:Jak-STAT signaling pathway,	1	0	0	13
ENSG00000214313			antigen processing and presentation, antigen processing and presentation, immune response, immune response	MHC class I protein complex, extracellular region, membrane				1	0	0	105
ENSG00000214736	TOMM6	translocase of outer mitochondrial membrane 6 homolog (yeast)	protein transport, protein transport	membrane, mitochondrial outer membrane, mitochondrion				1	0	0	106
ENSG00000214821								1	0	0	107
ENSG00000215030								1	0	0	108
ENSG00000215105								1	0	0	109
ENSG00000215182								1	0	0	25
ENSG00000215284								1	0	0	110
ENSG00000218175								1	0	0	3
ENSG00000218754								1	0	0	3
ENSG00000219201								1	0	0	111
ENSG00000219435	C11orf20	chromosome 11 open reading frame 20		cytoplasm				1	0	0	9
ENSG00000223503								1	0	0	4
ENSG00000224631								1	0	0	3
ENSG00000224837								1	0	0	114
ENSG00000225137								1	0	0	32
ENSG00000225492								1	0	0	112
ENSG00000225695								1	0	0	113
ENSG00000226040								1	0	0	114
ENSG00000226948								1	0	0	115
ENSG00000228599								1	0	0	18
ENSG00000229091								1	0	0	37
ENSG00000229119			homoiothermy, response to freezing, translation, translational elongation, type I hypersensitivity	intracellular, ribosome				1	0	0	3
ENSG00000229314	ORM1	orosomucoid 1	acute-phase response, inflammatory response, regulation of immune system process	extracellular region, extracellular space				1	0	0	43
ENSG00000229419								1	0	0	116
ENSG00000229644								1	0	0	117
ENSG00000229807								1	0	0	22
ENSG00000229932								1	0	0	40
ENSG00000230330								1	0	0	131
ENSG00000230673								1	0	0	118
ENSG00000230756								1	0	0	44
ENSG00000231369								1	0	0	119
ENSG00000231991								1	0	0	120
ENSG00000232639								1	0	0	121
ENSG00000233369								1	0	0	122
ENSG00000233381								1	0	0	123
ENSG00000233426								1	0	0	3
ENSG00000234383								1	0	0	124
ENSG00000234743								1	0	0	39
ENSG00000235655								1	0	0	127
ENSG00000236349								1	0	0	125
ENSG00000236360								1	0	0	126
ENSG00000236443	PSMB8	proteasome (prosome, macropain) subunit, beta type, 8 (large multifunctional peptidase 7)	proteolysis involved in cellular protein catabolic process, proteolysis involved in cellular protein catabolic process, proteolysis involved in cellular protein catabolic process	proteasome core complex				1	0	0	11
ENSG00000236534								1	0	0	127
ENSG00000236603								1	0	0	128
ENSG00000236654								1	0	0	129
ENSG00000237632								1	0	0	2
ENSG00000238199								1	0	0	130
ENSG00000238249								1	0	0	131
ENSG00000239734								1	0	0	132
ENSG00000240342								1	0	0	133
ENSG00000241350								1	0	0	21
ENSG00000241476	SSX2, SSX2B	synovial sarcoma, X breakpoint 2, "synovial sarcoma, X breakpoint 2B"	regulation of transcription, DNA-dependent, "regulation of transcription, DNA-dependent"	intracellular, nucleus				1	0	0	134
ENSG00000242140								1	0	0	135
ENSG00000243244	STON1	stonin 1	endocytosis, endocytosis, endocytosis, intracellular protein transport, intracellular protein transport, intracellular protein transport, intracellular protein transport, regulation of endocytosis, regulation of endocytosis, regulation of endocytosis, vesicle-mediated transport, vesicle-mediated transport, vesicle-mediated transport, vesicle-mediated transport	clathrin adaptor complex, cytoplasm, membrane, nucleus				1	0	0	1
ENSG00000243772	KIR2DL3, KIR2DS2	killer cell immunoglobulin-like receptor, two domains, long cytoplasmic tail, 3, "killer cell immunoglobulin-like receptor, two domains, short cytoplasmic tail, 2"	immune response, immune response	integral to membrane, integral to plasma membrane, membrane, plasma membrane				1	0	0	38
ENSG00000243814								1	0	0	41
ENSG00000243955	GSTA1	glutathione S-transferase alpha 1	glutathione metabolic process, metabolic process	cytoplasm				1	0	0	136
ENSG00000244151								1	0	0	137
ENSG00000244313								1	0	0	3
ENSG00000244385								1	0	0	138
ENSG00000244398								1	0	0	3
ENSG00000244734	HBB	hemoglobin, beta	nitric oxide transport, oxygen transport, oxygen transport, positive regulation of nitric oxide biosynthetic process, regulation of blood pressure, regulation of blood vessel size	hemoglobin complex				1	0	0	139
